# Supplementary material for: Astronomical pacing of the global silica cycle recorded in Mesozoic bedded cherts
Source: Nat Commun. 2017 Jun 7;8:15532. doi: 10.1038/ncomms15532 (PMC5467233; doi:10.1038/ncomms15532)
Supplement: Supplementary Data 1 — d13C, d34S, and 87Sr/86Sr isotopes of the early Mesozoic carbonate rocks [file ncomms15532-s2.xlsx]

## Sheet: d13C
Age_original (Ma)	Age_GTS2012 (Ma)	Age (Ma)	Material	δ13C (‰)	References	Comment		Age (Ma)	δ13C (‰) spline fitting (smoothing parameter = 0.75) (Red line)	δ13C (‰) spline fitting (smoothing parameter = 1) (Blue line)	Age (Ma)	δ13C (‰) 10 Myr average (Grey line)	δ13C (‰) GEOCARBSULFvolc (Berner, 2009; Royer et al., 2014) (Black line+■)
238.753		238.753	Ammonite	-2.7	Zakharov et al. (2001)	from Prokoph et al. (2008)		250	0.449057	1.27313	250	1.59	1
238.753		238.753	Ammonite	-2.7	Zakharov et al. (2001)	from Prokoph et al. (2008)		249	0.745212	1.24444	240	1.23	2
238.753		238.753	Ammonite	-2.5	Zakharov et al. (2001)	from Prokoph et al. (2008)		248	1.76387	1.29116	230	2.7	2.5
238.753		238.753	Ammonite	-1.8	Zakharov et al. (2001)	from Prokoph et al. (2008)		247	2.26909	1.32891	220	2.69	3.5
238.753		238.753	Ammonite	1.4	Zakharov et al. (2001)	from Prokoph et al. (2008)		246	1.7186	1.30779	210	1.92	2.5
240.945		240.945	Ammonite	-5.2	Zakharov et al. (2001)	from Prokoph et al. (2008)		245	1.08623	1.25063	200	1.99	2
246.971		246.971	Ammonite	-5.4	Zakharov et al. (2001)	from Prokoph et al. (2008)		244	0.74993	1.18622	190	1.31	1.06
246.971		246.971	Ammonite	-3.9	Zakharov et al. (2001)	from Prokoph et al. (2008)		243	0.687487	1.13648	180	1.81	1.22
246.971		246.971	Ammonite	-3.1	Zakharov et al. (2001)	from Prokoph et al. (2008)		242	0.770326	1.11601
246.971		246.971	Ammonite	-0.5	Zakharov et al. (2001)	from Prokoph et al. (2008)		241	0.897657	1.13464
248.487		248.487	Ammonite	-0.72	Zakharov et al. (2001)	from Prokoph et al. (2008)		240	1.00535	1.19665
182.5		182.5	Ammonites	0.7	Mettraux et al. (1989)	from Dera et al. (2011)		239	1.0685	1.30134
182.5		182.5	Ammonites	-0.1	Mettraux et al. (1989)	from Dera et al. (2011)		238	1.29025	1.4469
182.5		182.5	Ammonites	-0.8	Mettraux et al. (1989)	from Dera et al. (2011)		237	1.61816	1.62319
182.5		182.5	Ammonites	0.3	Mettraux et al. (1989)	from Dera et al. (2011)		236	1.88786	1.81522
182.5		182.5	Ammonites	2	Mettraux et al. (1989)	from Dera et al. (2011)		235	2.08995	2.01015
182.5		182.5	Ammonites	-1.5	Mettraux et al. (1989)	from Dera et al. (2011)		234	2.20907	2.19668
182.5		182.5	Ammonites	-1.7	Mettraux et al. (1989)	from Dera et al. (2011)		233	2.48936	2.36896
	187.524	187.524	Belemnites	1.6	Armendáriz et al. (2012)	from Martinez and Dera (2015)		232	2.82288	2.51651
	187.738	187.738	Belemnites	0.4	Armendáriz et al. (2012)	from Martinez and Dera (2015)		231	2.86068	2.62834
	187.743	187.743	Belemnites	0.8	Armendáriz et al. (2012)	from Martinez and Dera (2015)		230	2.73202	2.7068
	187.824	187.824	Belemnites	-0.5	Armendáriz et al. (2012)	from Martinez and Dera (2015)		229	2.74514	2.76152
	187.957	187.957	Belemnites	0.8	Armendáriz et al. (2012)	from Martinez and Dera (2015)		228	2.79802	2.79653
	188.067	188.067	Belemnites	1.3	Armendáriz et al. (2012)	from Martinez and Dera (2015)		227	2.804	2.8155
	188.095	188.095	Belemnites	0	Armendáriz et al. (2012)	from Martinez and Dera (2015)		226	2.72856	2.82274
	188.162	188.162	Belemnites	0.2	Armendáriz et al. (2012)	from Martinez and Dera (2015)		225	2.62425	2.82288
	188.195	188.195	Belemnites	0.7	Armendáriz et al. (2012)	from Martinez and Dera (2015)		224	2.57031	2.81852
	188.257	188.257	Belemnites	1	Armendáriz et al. (2012)	from Martinez and Dera (2015)		223	2.64713	2.80953
	188.272	188.272	Belemnites	2.3	Armendáriz et al. (2012)	from Martinez and Dera (2015)		222	2.87115	2.79155
	188.357	188.357	Belemnites	1.5	Armendáriz et al. (2012)	from Martinez and Dera (2015)		221	3.06299	2.75487
	188.429	188.429	Belemnites	0.5	Armendáriz et al. (2012)	from Martinez and Dera (2015)		220	3.08302	2.69157
	188.476	188.476	Belemnites	1	Armendáriz et al. (2012)	from Martinez and Dera (2015)		219	2.92513	2.60088
	188.486	188.486	Belemnites	1.2	Armendáriz et al. (2012)	from Martinez and Dera (2015)		218	2.6438	2.48784
	188.537	188.537	Belemnites	0.3	Armendáriz et al. (2012)	from Martinez and Dera (2015)		217	2.33302	2.36255
	188.537	188.537	Belemnites	1	Armendáriz et al. (2012)	from Martinez and Dera (2015)		216	2.07955	2.23584
	188.537	188.537	Belemnites	1.3	Armendáriz et al. (2012)	from Martinez and Dera (2015)		215	1.89114	2.11673
	188.537	188.537	Belemnites	0.6	Armendáriz et al. (2012)	from Martinez and Dera (2015)		214	1.75019	2.01361
	188.537	188.537	Belemnites	0.8	Armendáriz et al. (2012)	from Martinez and Dera (2015)		213	1.66745	1.93349
	188.546	188.546	Belemnites	0.5	Armendáriz et al. (2012)	from Martinez and Dera (2015)		212	1.67527	1.8803
	188.577	188.577	Belemnites	0.4	Armendáriz et al. (2012)	from Martinez and Dera (2015)		211	1.69918	1.85346
	188.586	188.586	Belemnites	1	Armendáriz et al. (2012)	from Martinez and Dera (2015)		210	1.70895	1.84981
	188.594	188.594	Belemnites	1.1	Armendáriz et al. (2012)	from Martinez and Dera (2015)		209	1.72594	1.86537
	188.602	188.602	Belemnites	1	Armendáriz et al. (2012)	from Martinez and Dera (2015)		208	1.77699	1.8959
	188.606	188.606	Belemnites	1.3	Armendáriz et al. (2012)	from Martinez and Dera (2015)		207	1.90973	1.93589
	188.61	188.61	Belemnites	0.9	Armendáriz et al. (2012)	from Martinez and Dera (2015)		206	2.14129	1.9789
	188.615	188.615	Belemnites	1.2	Armendáriz et al. (2012)	from Martinez and Dera (2015)		205	2.23327	2.01468
	188.624	188.624	Belemnites	0.4	Armendáriz et al. (2012)	from Martinez and Dera (2015)		204	1.98405	2.0379
	188.636	188.636	Belemnites	1.8	Armendáriz et al. (2012)	from Martinez and Dera (2015)		203	1.82566	2.06096
	188.64	188.64	Belemnites	1	Armendáriz et al. (2012)	from Martinez and Dera (2015)		202	1.95959	2.09101
	188.652	188.652	Belemnites	1.4	Armendáriz et al. (2012)	from Martinez and Dera (2015)		201	2.14297	2.11812
	188.657	188.657	Belemnites	1.6	Armendáriz et al. (2012)	from Martinez and Dera (2015)		200	2.47655	2.13047
	188.682	188.682	Belemnites	1.4	Armendáriz et al. (2012)	from Martinez and Dera (2015)		199	2.34849	2.10496
	188.686	188.686	Belemnites	1	Armendáriz et al. (2012)	from Martinez and Dera (2015)		198	1.76816	2.041
	188.702	188.702	Belemnites	1.1	Armendáriz et al. (2012)	from Martinez and Dera (2015)		197	1.46271	1.96377
	188.729	188.729	Belemnites	0.5	Armendáriz et al. (2012)	from Martinez and Dera (2015)		196	1.74824	1.88479
	188.757	188.757	Belemnites	1	Armendáriz et al. (2012)	from Martinez and Dera (2015)		195	2.17153	1.7867
	188.757	188.757	Belemnites	1.8	Armendáriz et al. (2012)	from Martinez and Dera (2015)		194	2.41764	1.64841
	188.76	188.76	Belemnites	1.9	Armendáriz et al. (2012)	from Martinez and Dera (2015)		193	2.2419	1.46236
	188.782	188.782	Belemnites	0.8	Armendáriz et al. (2012)	from Martinez and Dera (2015)		192	1.61723	1.25056
	188.802	188.802	Belemnites	0.8	Armendáriz et al. (2012)	from Martinez and Dera (2015)		191	0.988567	1.07468
	188.814	188.814	Belemnites	1.3	Armendáriz et al. (2012)	from Martinez and Dera (2015)		190	0.498932	1.01323
	188.818	188.818	Belemnites	0.3	Armendáriz et al. (2012)	from Martinez and Dera (2015)		189	0.973862	1.11923
	188.838	188.838	Belemnites	1	Armendáriz et al. (2012)	from Martinez and Dera (2015)		188	1.61562	1.32848
	188.842	188.842	Belemnites	0	Armendáriz et al. (2012)	from Martinez and Dera (2015)		187	1.86013	1.54296
	188.852	188.852	Belemnites	1.4	Armendáriz et al. (2012)	from Martinez and Dera (2015)		186	1.97036	1.71285
	188.857	188.857	Belemnites	1	Armendáriz et al. (2012)	from Martinez and Dera (2015)		185	1.96451	1.82737
	188.858	188.858	Belemnites	1.2	Armendáriz et al. (2012)	from Martinez and Dera (2015)		184	1.59589	1.90437
	188.866	188.866	Belemnites	1.2	Armendáriz et al. (2012)	from Martinez and Dera (2015)		183	1.49075	1.98388
	188.875	188.875	Belemnites	1.9	Armendáriz et al. (2012)	from Martinez and Dera (2015)		182	2.15257	2.06797
	188.887	188.887	Belemnites	1.7	Armendáriz et al. (2012)	from Martinez and Dera (2015)		181	2.56297	2.07728
	188.896	188.896	Belemnites	0.8	Armendáriz et al. (2012)	from Martinez and Dera (2015)		180	2.17622	1.95359
	188.916	188.916	Belemnites	0.8	Armendáriz et al. (2012)	from Martinez and Dera (2015)
	188.96	188.96	Belemnites	0.3	Armendáriz et al. (2012)	from Martinez and Dera (2015)
	188.961	188.961	Belemnites	0.9	Armendáriz et al. (2012)	from Martinez and Dera (2015)
	188.973	188.973	Belemnites	0.9	Armendáriz et al. (2012)	from Martinez and Dera (2015)
	188.978	188.978	Belemnites	-0.8	Armendáriz et al. (2012)	from Martinez and Dera (2015)
	189.021	189.021	Belemnites	1.2	Armendáriz et al. (2012)	from Martinez and Dera (2015)
	189.033	189.033	Belemnites	1.7	Armendáriz et al. (2012)	from Martinez and Dera (2015)
	189.039	189.039	Belemnites	1.8	Armendáriz et al. (2012)	from Martinez and Dera (2015)
	189.051	189.051	Belemnites	1.1	Armendáriz et al. (2012)	from Martinez and Dera (2015)
	189.072	189.072	Belemnites	1.2	Armendáriz et al. (2012)	from Martinez and Dera (2015)
	189.08	189.08	Belemnites	0.9	Armendáriz et al. (2012)	from Martinez and Dera (2015)
	189.103	189.103	Belemnites	0.2	Armendáriz et al. (2012)	from Martinez and Dera (2015)
	189.105	189.105	Belemnites	1.8	Armendáriz et al. (2012)	from Martinez and Dera (2015)
	189.109	189.109	Belemnites	0.3	Armendáriz et al. (2012)	from Martinez and Dera (2015)
	189.114	189.114	Belemnites	1.2	Armendáriz et al. (2012)	from Martinez and Dera (2015)
	189.118	189.118	Belemnites	-0.8	Armendáriz et al. (2012)	from Martinez and Dera (2015)
	189.134	189.134	Belemnites	-0.7	Armendáriz et al. (2012)	from Martinez and Dera (2015)
	189.139	189.139	Belemnites	2.8	Armendáriz et al. (2012)	from Martinez and Dera (2015)
	189.15	189.15	Belemnites	0.8	Armendáriz et al. (2012)	from Martinez and Dera (2015)
	189.161	189.161	Belemnites	0.5	Armendáriz et al. (2012)	from Martinez and Dera (2015)
	189.181	189.181	Belemnites	0.4	Armendáriz et al. (2012)	from Martinez and Dera (2015)
	189.208	189.208	Belemnites	0.3	Armendáriz et al. (2012)	from Martinez and Dera (2015)
	189.21	189.21	Belemnites	1	Armendáriz et al. (2012)	from Martinez and Dera (2015)
	189.221	189.221	Belemnites	0.6	Armendáriz et al. (2012)	from Martinez and Dera (2015)
	189.241	189.241	Belemnites	0.6	Armendáriz et al. (2012)	from Martinez and Dera (2015)
	189.256	189.256	Belemnites	0	Armendáriz et al. (2012)	from Martinez and Dera (2015)
	189.267	189.267	Belemnites	0.2	Armendáriz et al. (2012)	from Martinez and Dera (2015)
	189.275	189.275	Belemnites	0	Armendáriz et al. (2012)	from Martinez and Dera (2015)
	189.277	189.277	Belemnites	-0.1	Armendáriz et al. (2012)	from Martinez and Dera (2015)
	189.286	189.286	Belemnites	0.2	Armendáriz et al. (2012)	from Martinez and Dera (2015)
	189.292	189.292	Belemnites	0.5	Armendáriz et al. (2012)	from Martinez and Dera (2015)
	189.303	189.303	Belemnites	1.6	Armendáriz et al. (2012)	from Martinez and Dera (2015)
	189.308	189.308	Belemnites	0.3	Armendáriz et al. (2012)	from Martinez and Dera (2015)
	189.363	189.363	Belemnites	-0.2	Armendáriz et al. (2012)	from Martinez and Dera (2015)
	189.393	189.393	Belemnites	0.2	Armendáriz et al. (2012)	from Martinez and Dera (2015)
	189.408	189.408	Belemnites	0.3	Armendáriz et al. (2012)	from Martinez and Dera (2015)
	189.422	189.422	Belemnites	-0.1	Armendáriz et al. (2012)	from Martinez and Dera (2015)
	189.439	189.439	Belemnites	0.4	Armendáriz et al. (2012)	from Martinez and Dera (2015)
	189.452	189.452	Belemnites	-0.1	Armendáriz et al. (2012)	from Martinez and Dera (2015)
	189.465	189.465	Belemnites	1.2	Armendáriz et al. (2012)	from Martinez and Dera (2015)
	189.491	189.491	Belemnites	-0.7	Armendáriz et al. (2012)	from Martinez and Dera (2015)
	189.519	189.519	Belemnites	0.6	Armendáriz et al. (2012)	from Martinez and Dera (2015)
	189.528	189.528	Belemnites	0.1	Armendáriz et al. (2012)	from Martinez and Dera (2015)
	189.54	189.54	Belemnites	0	Armendáriz et al. (2012)	from Martinez and Dera (2015)
	189.546	189.546	Belemnites	0	Armendáriz et al. (2012)	from Martinez and Dera (2015)
	189.56	189.56	Belemnites	0.5	Armendáriz et al. (2012)	from Martinez and Dera (2015)
	189.56	189.56	Belemnites	0.2	Armendáriz et al. (2012)	from Martinez and Dera (2015)
	189.571	189.571	Belemnites	0.3	Armendáriz et al. (2012)	from Martinez and Dera (2015)
	189.592	189.592	Belemnites	0.3	Armendáriz et al. (2012)	from Martinez and Dera (2015)
	189.617	189.617	Belemnites	0.6	Armendáriz et al. (2012)	from Martinez and Dera (2015)
	189.635	189.635	Belemnites	0.3	Armendáriz et al. (2012)	from Martinez and Dera (2015)
	189.654	189.654	Belemnites	-1.1	Armendáriz et al. (2012)	from Martinez and Dera (2015)
	189.686	189.686	Belemnites	0.6	Armendáriz et al. (2012)	from Martinez and Dera (2015)
	189.72	189.72	Belemnites	-0.3	Armendáriz et al. (2012)	from Martinez and Dera (2015)
	189.736	189.736	Belemnites	-0.3	Armendáriz et al. (2012)	from Martinez and Dera (2015)
	189.76	189.76	Belemnites	0.4	Armendáriz et al. (2012)	from Martinez and Dera (2015)
	189.78	189.78	Belemnites	-0.9	Armendáriz et al. (2012)	from Martinez and Dera (2015)
	189.792	189.792	Belemnites	0.8	Armendáriz et al. (2012)	from Martinez and Dera (2015)
	189.81	189.81	Belemnites	-0.9	Armendáriz et al. (2012)	from Martinez and Dera (2015)
	189.822	189.822	Belemnites	-1.1	Armendáriz et al. (2012)	from Martinez and Dera (2015)
	189.844	189.844	Belemnites	-0.4	Armendáriz et al. (2012)	from Martinez and Dera (2015)
	189.856	189.856	Belemnites	1	Armendáriz et al. (2012)	from Martinez and Dera (2015)
	189.856	189.856	Belemnites	-0.8	Armendáriz et al. (2012)	from Martinez and Dera (2015)
	189.861	189.861	Belemnites	0.5	Armendáriz et al. (2012)	from Martinez and Dera (2015)
	189.885	189.885	Belemnites	-0.1	Armendáriz et al. (2012)	from Martinez and Dera (2015)
	189.896	189.896	Belemnites	0.1	Armendáriz et al. (2012)	from Martinez and Dera (2015)
	189.91	189.91	Belemnites	0.8	Armendáriz et al. (2012)	from Martinez and Dera (2015)
	189.933	189.933	Belemnites	-0.8	Armendáriz et al. (2012)	from Martinez and Dera (2015)
	189.957	189.957	Belemnites	-0.2	Armendáriz et al. (2012)	from Martinez and Dera (2015)
	189.969	189.969	Belemnites	0.1	Armendáriz et al. (2012)	from Martinez and Dera (2015)
	189.977	189.977	Belemnites	-1.4	Armendáriz et al. (2012)	from Martinez and Dera (2015)
	189.991	189.991	Belemnites	-0.2	Armendáriz et al. (2012)	from Martinez and Dera (2015)
	189.999	189.999	Belemnites	-0.8	Armendáriz et al. (2012)	from Martinez and Dera (2015)
	190.029	190.029	Belemnites	-0.1	Armendáriz et al. (2012)	from Martinez and Dera (2015)
	190.044	190.044	Belemnites	-0.3	Armendáriz et al. (2012)	from Martinez and Dera (2015)
	190.058	190.058	Belemnites	-0.2	Armendáriz et al. (2012)	from Martinez and Dera (2015)
	190.086	190.086	Belemnites	0.2	Armendáriz et al. (2012)	from Martinez and Dera (2015)
	190.1	190.1	Belemnites	0.7	Armendáriz et al. (2012)	from Martinez and Dera (2015)
	190.117	190.117	Belemnites	-0.3	Armendáriz et al. (2012)	from Martinez and Dera (2015)
	190.135	190.135	Belemnites	-0.4	Armendáriz et al. (2012)	from Martinez and Dera (2015)
	190.142	190.142	Belemnites	0.2	Armendáriz et al. (2012)	from Martinez and Dera (2015)
	190.15	190.15	Belemnites	-0.3	Armendáriz et al. (2012)	from Martinez and Dera (2015)
	190.164	190.164	Belemnites	-0.9	Armendáriz et al. (2012)	from Martinez and Dera (2015)
	190.181	190.181	Belemnites	-0.5	Armendáriz et al. (2012)	from Martinez and Dera (2015)
	190.194	190.194	Belemnites	0.2	Armendáriz et al. (2012)	from Martinez and Dera (2015)
	190.204	190.204	Belemnites	0.1	Armendáriz et al. (2012)	from Martinez and Dera (2015)
	190.262	190.262	Belemnites	-0.1	Armendáriz et al. (2012)	from Martinez and Dera (2015)
	190.277	190.277	Belemnites	-0.7	Armendáriz et al. (2012)	from Martinez and Dera (2015)
	190.336	190.336	Belemnites	0	Armendáriz et al. (2012)	from Martinez and Dera (2015)
	190.361	190.361	Belemnites	0.1	Armendáriz et al. (2012)	from Martinez and Dera (2015)
	190.403	190.403	Belemnites	0.6	Armendáriz et al. (2012)	from Martinez and Dera (2015)
	190.425	190.425	Belemnites	-0.1	Armendáriz et al. (2012)	from Martinez and Dera (2015)
	190.469	190.469	Belemnites	0.3	Armendáriz et al. (2012)	from Martinez and Dera (2015)
	190.469	190.469	Belemnites	0.5	Armendáriz et al. (2012)	from Martinez and Dera (2015)
	190.484	190.484	Belemnites	0.3	Armendáriz et al. (2012)	from Martinez and Dera (2015)
	190.492	190.492	Belemnites	0.1	Armendáriz et al. (2012)	from Martinez and Dera (2015)
	190.524	190.524	Belemnites	0.7	Armendáriz et al. (2012)	from Martinez and Dera (2015)
	190.549	190.549	Belemnites	0.7	Armendáriz et al. (2012)	from Martinez and Dera (2015)
	190.573	190.573	Belemnites	0.6	Armendáriz et al. (2012)	from Martinez and Dera (2015)
	190.59	190.59	Belemnites	0.1	Armendáriz et al. (2012)	from Martinez and Dera (2015)
	190.608	190.608	Belemnites	0.4	Armendáriz et al. (2012)	from Martinez and Dera (2015)
	190.64	190.64	Belemnites	0.5	Armendáriz et al. (2012)	from Martinez and Dera (2015)
	190.65	190.65	Belemnites	0.8	Armendáriz et al. (2012)	from Martinez and Dera (2015)
	190.667	190.667	Belemnites	-0.2	Armendáriz et al. (2012)	from Martinez and Dera (2015)
	190.699	190.699	Belemnites	0.2	Armendáriz et al. (2012)	from Martinez and Dera (2015)
	190.721	190.721	Belemnites	0	Armendáriz et al. (2012)	from Martinez and Dera (2015)
	190.743	190.743	Belemnites	0.5	Armendáriz et al. (2012)	from Martinez and Dera (2015)
	190.777	190.777	Belemnites	0.1	Armendáriz et al. (2012)	from Martinez and Dera (2015)
	190.792	190.792	Belemnites	0.5	Armendáriz et al. (2012)	from Martinez and Dera (2015)
181.2	180.4	180.4	Belemnites	1.37	Bailey et al. (2003)	from Martinez and Dera (2015)
181.26	180.451	180.451	Belemnites	1.52	Bailey et al. (2003)	from Martinez and Dera (2015)
181.28	180.469	180.469	Belemnites	1.67	Bailey et al. (2003)	from Martinez and Dera (2015)
181.57	180.71	180.71	Belemnites	3.06	Bailey et al. (2003)	from Martinez and Dera (2015)
181.72	180.834	180.834	Belemnites	2.68	Bailey et al. (2003)	from Martinez and Dera (2015)
182.16	181.198	181.198	Belemnites	4.11	Bailey et al. (2003)	from Martinez and Dera (2015)
182.3	181.317	181.317	Belemnites	2.64	Bailey et al. (2003)	from Martinez and Dera (2015)
181.453		181.453	Belemnites	1	Bailey et al. (2003)	from Prokoph et al. (2008)
181.453		181.453	Belemnites	1.1	Bailey et al. (2003)	from Prokoph et al. (2008)
181.453		181.453	Belemnites	1.3	Bailey et al. (2003)	from Prokoph et al. (2008)
181.453		181.453	Belemnites	2.6	Bailey et al. (2003)	from Prokoph et al. (2008)
181.453		181.453	Belemnites	2.7	Bailey et al. (2003)	from Prokoph et al. (2008)
181.453		181.453	Belemnites	2.9	Bailey et al. (2003)	from Prokoph et al. (2008)
181.453		181.453	Belemnites	4.1	Bailey et al. (2003)	from Prokoph et al. (2008)
182.47	181.457	181.457	Belemnites	4.22	Bailey et al. (2003)	from Martinez and Dera (2015)
182.51	181.492	181.492	Belemnites	1.67	Bailey et al. (2003)	from Martinez and Dera (2015)
182.68	181.633	181.633	Belemnites	2.31	Bailey et al. (2003)	from Martinez and Dera (2015)
182.7	181.699	181.699	Belemnites	1.25	Bailey et al. (2003)	from Martinez and Dera (2015)
182.71	181.7	181.7	Belemnites	1.89	Bailey et al. (2003)	from Martinez and Dera (2015)
182.72	181.72	181.72	Belemnites	2.98	Bailey et al. (2003)	from Martinez and Dera (2015)
182.73	181.76	181.76	Belemnites	2.87	Bailey et al. (2003)	from Martinez and Dera (2015)
182.74	181.79	181.79	Belemnites	1.33	Bailey et al. (2003)	from Martinez and Dera (2015)
181.821		181.821	Belemnites	1	Bailey et al. (2003)	from Prokoph et al. (2008)
181.821		181.821	Belemnites	1.3	Bailey et al. (2003)	from Prokoph et al. (2008)
181.821		181.821	Belemnites	2.3	Bailey et al. (2003)	from Prokoph et al. (2008)
182.75	181.83	181.83	Belemnites	2.04	Bailey et al. (2003)	from Martinez and Dera (2015)
182.75	181.83	181.83	Belemnites	1.59	Bailey et al. (2003)	from Martinez and Dera (2015)
182.77	181.89	181.89	Belemnites	1.52	Bailey et al. (2003)	from Martinez and Dera (2015)
182.77	181.9	181.9	Belemnites	3.43	Bailey et al. (2003)	from Martinez and Dera (2015)
182.78	181.91	181.91	Belemnites	-0.17	Bailey et al. (2003)	from Martinez and Dera (2015)
182.189		182.189	Belemnites	1.5	Bailey et al. (2003)	from Prokoph et al. (2008)
182.93	182.35	182.35	Belemnites	1.14	Bailey et al. (2003)	from Martinez and Dera (2015)
182.558		182.558	Belemnites	1	Bailey et al. (2003)	from Prokoph et al. (2008)
183	182.7	182.7	Belemnites	1.7	Bailey et al. (2003)	from Martinez and Dera (2015)
182.926		182.926	Belemnites	1.7	Bailey et al. (2003)	from Prokoph et al. (2008)
183.29	183.04	183.04	Belemnites	1.32864	Bailey et al. (2003)	from Martinez and Dera (2015)
183.29	183.04	183.04	Belemnites	1.74178	Bailey et al. (2003)	from Martinez and Dera (2015)
183.34	183.09	183.09	Belemnites	1.21596	Bailey et al. (2003)	from Martinez and Dera (2015)
183.41		183.125	Belemnites	0.95	Bailey et al. (2003)	from Dera et al. (2011)
183.51	183.18	183.18	Belemnites	1.47887	Bailey et al. (2003)	from Martinez and Dera (2015)
183.232		183.232	Belemnites	1.5	Bailey et al. (2003)	from Prokoph et al. (2008)
183.59		183.26	Belemnites	0.8	Bailey et al. (2003)	from Dera et al. (2011)
183.71	183.38	183.38	Belemnites	0.690141	Bailey et al. (2003)	from Martinez and Dera (2015)
183.463		183.463	Belemnites	1	Bailey et al. (2003)	from Prokoph et al. (2008)
183.85		183.52	Belemnites	1.59	Bailey et al. (2003)	from Dera et al. (2011)
183.579		183.579	Belemnites	0.8	Bailey et al. (2003)	from Prokoph et al. (2008)
184.02	183.69	183.69	Belemnites	1.25	Bailey et al. (2003)	from Dera et al. (2011)
183.811		183.811	Belemnites	1.2	Bailey et al. (2003)	from Prokoph et al. (2008)
184.2	183.89	183.89	Belemnites	1.96714	Bailey et al. (2003)	from Martinez and Dera (2015)
183.926		183.926	Belemnites	1.8	Bailey et al. (2003)	from Prokoph et al. (2008)
184.2	184.1	184.1	Belemnites	1.07	Bailey et al. (2003)	from Martinez and Dera (2015)
184.389		184.389	Belemnites	1	Bailey et al. (2003)	from Prokoph et al. (2008)
184.737		184.737	Belemnites	1.8	Bailey et al. (2003)	from Prokoph et al. (2008)
184.968		184.968	Belemnites	0.6	Bailey et al. (2003)	from Prokoph et al. (2008)
185.316		185.316	Belemnites	3	Bailey et al. (2003)	from Prokoph et al. (2008)
185.28	185.408	185.408	Belemnites	1.22	Bailey et al. (2003)	from Martinez and Dera (2015)
185.547		185.547	Belemnites	1.9	Bailey et al. (2003)	from Prokoph et al. (2008)
185.5	185.684	185.684	Belemnites	0.46	Bailey et al. (2003)	from Martinez and Dera (2015)
185.779		185.779	Belemnites	2.3	Bailey et al. (2003)	from Prokoph et al. (2008)
185.779		185.779	Belemnites	3	Bailey et al. (2003)	from Prokoph et al. (2008)
185.779		185.779	Belemnites	3.5	Bailey et al. (2003)	from Prokoph et al. (2008)
185.895		185.895	Belemnites	2.3	Bailey et al. (2003)	from Prokoph et al. (2008)
186.011		186.011	Belemnites	1.1	Bailey et al. (2003)	from Prokoph et al. (2008)
186.011		186.011	Belemnites	1.9	Bailey et al. (2003)	from Prokoph et al. (2008)
186.011		186.011	Belemnites	2.5	Bailey et al. (2003)	from Prokoph et al. (2008)
185.92	186.193	186.193	Belemnites	2.49	Bailey et al. (2003)	from Martinez and Dera (2015)
186.474		186.474	Belemnites	1.3	Bailey et al. (2003)	from Prokoph et al. (2008)
186.474		186.474	Belemnites	2.6	Bailey et al. (2003)	from Prokoph et al. (2008)
186.27	186.614	186.614	Belemnites	1.18	Bailey et al. (2003)	from Martinez and Dera (2015)
186.705		186.705	Belemnites	2	Bailey et al. (2003)	from Prokoph et al. (2008)
186.58	186.992	186.992	Belemnites	1.93	Bailey et al. (2003)	from Martinez and Dera (2015)
187.053		187.053	Belemnites	3.1	Bailey et al. (2003)	from Prokoph et al. (2008)
186.77	187.224	187.224	Belemnites	0.62	Bailey et al. (2003)	from Martinez and Dera (2015)
187.284		187.284	Belemnites	2	Bailey et al. (2003)	from Prokoph et al. (2008)
187	187.5	187.5	Belemnites	0.24	Bailey et al. (2003)	from Martinez and Dera (2015)
187	187.5	187.5	Belemnites	0.62	Bailey et al. (2003)	from Martinez and Dera (2015)
187.43	188.11	188.11	Belemnites	3.13145	Bailey et al. (2003)	from Martinez and Dera (2015)
187.51	188.23	188.23	Belemnites	1.92958	Bailey et al. (2003)	from Martinez and Dera (2015)
187.57	188.32	188.32	Belemnites	3.73239	Bailey et al. (2003)	from Martinez and Dera (2015)
187.58	188.32	188.32	Belemnites	3.16901	Bailey et al. (2003)	from Martinez and Dera (2015)
187.6	188.36	188.36	Belemnites	2.4554	Bailey et al. (2003)	from Martinez and Dera (2015)
187.68	188.47	188.47	Belemnites	2.60563	Bailey et al. (2003)	from Martinez and Dera (2015)
187.68	188.47	188.47	Belemnites	2.00469	Bailey et al. (2003)	from Martinez and Dera (2015)
187.7	188.5	188.5	Belemnites	1.02817	Bailey et al. (2003)	from Martinez and Dera (2015)
187.93	188.74	188.74	Belemnites	2.79343	Bailey et al. (2003)	from Martinez and Dera (2015)
187.94	188.76	188.76	Belemnites	1.32864	Bailey et al. (2003)	from Martinez and Dera (2015)
188.1	188.93	188.93	Belemnites	1.85446	Bailey et al. (2003)	from Martinez and Dera (2015)
188.1	188.93	188.93	Belemnites	2.00469	Bailey et al. (2003)	from Martinez and Dera (2015)
188.1	188.93	188.93	Belemnites	1.92958	Bailey et al. (2003)	from Martinez and Dera (2015)
188.1	188.93	188.93	Belemnites	2.15493	Bailey et al. (2003)	from Martinez and Dera (2015)
188.33	189.17	189.17	Belemnites	3.16901	Bailey et al. (2003)	from Martinez and Dera (2015)
188.5	189.5	189.5	Belemnites	2.00469	Bailey et al. (2003)	from Martinez and Dera (2015)
180.95	178.75	178.75	Belemnites	2.06	Dera et al. (2009)	from Martinez and Dera (2015)
180.95	178.75	178.75	Belemnites	0.66	Dera et al. (2009)	from Martinez and Dera (2015)
180.95	178.75	178.75	Belemnites	0.09	Dera et al. (2009)	from Martinez and Dera (2015)
180.95	178.75	178.75	Belemnites	-0.05	Dera et al. (2009)	from Martinez and Dera (2015)
180.95	178.75	178.75	Belemnites	2.2	Dera et al. (2009)	from Martinez and Dera (2015)
180.95	178.75	178.75	Belemnites	0.44	Dera et al. (2009)	from Martinez and Dera (2015)
180.95	178.75	178.75	Belemnites	2.03	Dera et al. (2009)	from Martinez and Dera (2015)
180.95	178.75	178.75	Belemnites	-0.41	Dera et al. (2009)	from Martinez and Dera (2015)
180.95	178.75	178.75	Belemnites	0.37	Dera et al. (2009)	from Martinez and Dera (2015)
180.95	178.75	178.75	Belemnites	-0.28	Dera et al. (2009)	from Martinez and Dera (2015)
180.95	178.75	178.75	Belemnites	0.86	Dera et al. (2009)	from Martinez and Dera (2015)
180.95	178.75	178.75	Belemnites	1.92	Dera et al. (2009)	from Martinez and Dera (2015)
180.95	178.75	178.75	Belemnites	0.11	Dera et al. (2009)	from Martinez and Dera (2015)
180.95	178.75	178.75	Belemnites	0.2	Dera et al. (2009)	from Martinez and Dera (2015)
180.95	178.75	178.75	Belemnites	1.34	Dera et al. (2009)	from Martinez and Dera (2015)
180.95	178.75	178.75	Belemnites	-0.12	Dera et al. (2009)	from Martinez and Dera (2015)
180.95	178.75	178.75	Belemnites	0.85	Dera et al. (2009)	from Martinez and Dera (2015)
180.95	178.75	178.75	Belemnites	0.51	Dera et al. (2009)	from Martinez and Dera (2015)
180.95	178.75	178.75	Belemnites	0.76	Dera et al. (2009)	from Martinez and Dera (2015)
180.95	178.75	178.75	Belemnites	1.21	Dera et al. (2009)	from Martinez and Dera (2015)
182.5	181.48	181.48	Belemnites	2.99	Dera et al. (2009)	from Martinez and Dera (2015)
182.74	181.77	181.77	Belemnites	2.09	Dera et al. (2009)	from Martinez and Dera (2015)
182.74	181.77	181.77	Belemnites	3.83	Dera et al. (2009)	from Martinez and Dera (2015)
182.74	181.77	181.77	Belemnites	1.79	Dera et al. (2009)	from Martinez and Dera (2015)
182.74	181.77	181.77	Belemnites	2.5	Dera et al. (2009)	from Martinez and Dera (2015)
182.74	181.77	181.77	Belemnites	0.54	Dera et al. (2009)	from Martinez and Dera (2015)
183.33	183.08	183.08	Belemnites	0.67	Dera et al. (2009)	from Martinez and Dera (2015)
183.33	183.08	183.08	Belemnites	-1.36	Dera et al. (2009)	from Martinez and Dera (2015)
183.33	183.08	183.08	Belemnites	1.91	Dera et al. (2009)	from Martinez and Dera (2015)
175.33	173.5	173.5	Belemnites	0.84	Dera et al. (2011)	from Martinez and Dera (2015)
175.33	173.5	173.5	Belemnites	0.53	Dera et al. (2011)	from Martinez and Dera (2015)
175.33	173.5	173.5	Belemnites	1.13	Dera et al. (2011)	from Martinez and Dera (2015)
175.33	173.5	173.5	Belemnites	1.06	Dera et al. (2011)	from Martinez and Dera (2015)
175.68	174.16	174.16	Belemnites	0.37	Dera et al. (2011)	from Martinez and Dera (2015)
175.68	174.16	174.16	Belemnites	0.18	Dera et al. (2011)	from Martinez and Dera (2015)
175.68	174.16	174.16	Belemnites	0.36	Dera et al. (2011)	from Martinez and Dera (2015)
175.68	174.16	174.16	Belemnites	0.67	Dera et al. (2011)	from Martinez and Dera (2015)
175.68	174.16	174.16	Belemnites	0.11	Dera et al. (2011)	from Martinez and Dera (2015)
175.68	174.16	174.16	Belemnites	0.37	Dera et al. (2011)	from Martinez and Dera (2015)
175.68	174.16	174.16	Belemnites	2.26	Dera et al. (2011)	from Martinez and Dera (2015)
176.61	174.45	174.45	Belemnites	1.52	Dera et al. (2011)	from Martinez and Dera (2015)
176.63	174.46	174.46	Belemnites	0.18	Dera et al. (2011)	from Martinez and Dera (2015)
176.65	174.46	174.46	Belemnites	2.47	Dera et al. (2011)	from Martinez and Dera (2015)
176.69	174.47	174.47	Belemnites	1.45	Dera et al. (2011)	from Martinez and Dera (2015)
176.69	174.47	174.47	Belemnites	2.43	Dera et al. (2011)	from Martinez and Dera (2015)
176.69	174.47	174.47	Belemnites	2.71	Dera et al. (2011)	from Martinez and Dera (2015)
176.79	174.5	174.5	Belemnites	2.39	Dera et al. (2011)	from Martinez and Dera (2015)
176.92	174.52	174.52	Belemnites	2.32	Dera et al. (2011)	from Martinez and Dera (2015)
176.92	174.52	174.52	Belemnites	-0.19	Dera et al. (2011)	from Martinez and Dera (2015)
176.92	174.52	174.52	Belemnites	0.31	Dera et al. (2011)	from Martinez and Dera (2015)
177.04	174.57	174.57	Belemnites	0.16	Dera et al. (2011)	from Martinez and Dera (2015)
177.56	174.72	174.72	Belemnites	1.26	Dera et al. (2011)	from Martinez and Dera (2015)
177.62	174.72	174.72	Belemnites	1.22	Dera et al. (2011)	from Martinez and Dera (2015)
177.62	174.72	174.72	Belemnites	1.05	Dera et al. (2011)	from Martinez and Dera (2015)
177.62	174.72	174.72	Belemnites	2.6	Dera et al. (2011)	from Martinez and Dera (2015)
178.05	174.83	174.83	Belemnites	-0.08	Dera et al. (2011)	from Martinez and Dera (2015)
178.05	174.83	174.83	Belemnites	0.89	Dera et al. (2011)	from Martinez and Dera (2015)
178.05	174.83	174.83	Belemnites	1.79	Dera et al. (2011)	from Martinez and Dera (2015)
178.29	174.9	174.9	Belemnites	1.74	Dera et al. (2011)	from Martinez and Dera (2015)
178.33	174.9	174.9	Belemnites	1.3	Dera et al. (2011)	from Martinez and Dera (2015)
178.98	175.25	175.25	Belemnites	0.21	Dera et al. (2011)	from Martinez and Dera (2015)
178.98	175.25	175.25	Belemnites	-0.73	Dera et al. (2011)	from Martinez and Dera (2015)
180.1	175.95	175.95	Belemnites	-0.37	Dera et al. (2011)	from Martinez and Dera (2015)
180.1	175.95	175.95	Belemnites	0.02	Dera et al. (2011)	from Martinez and Dera (2015)
180.1	175.95	175.95	Belemnites	-0.11	Dera et al. (2011)	from Martinez and Dera (2015)
180.1	175.95	175.95	Belemnites	-0.17	Dera et al. (2011)	from Martinez and Dera (2015)
180.1	175.95	175.95	Belemnites	-0.96	Dera et al. (2011)	from Martinez and Dera (2015)
180.61	177.31	177.31	Belemnites	1.25	Dera et al. (2011)	from Martinez and Dera (2015)
180.61	177.31	177.31	Belemnites	0.59	Dera et al. (2011)	from Martinez and Dera (2015)
180.61	177.31	177.31	Belemnites	1.12	Dera et al. (2011)	from Martinez and Dera (2015)
180.87	179.6	179.6	Belemnites	0.48	Dera et al. (2011)	from Martinez and Dera (2015)
180.87	179.6	179.6	Belemnites	1.34	Dera et al. (2011)	from Martinez and Dera (2015)
180.91	179.7	179.7	Belemnites	1.29	Dera et al. (2011)	from Martinez and Dera (2015)
180.91	179.7	179.7	Belemnites	1.45	Dera et al. (2011)	from Martinez and Dera (2015)
180.91	179.7	179.7	Belemnites	1.85	Dera et al. (2011)	from Martinez and Dera (2015)
180.94	179.9	179.9	Belemnites	0.3	Dera et al. (2011)	from Martinez and Dera (2015)
180.94	179.9	179.9	Belemnites	1.1	Dera et al. (2011)	from Martinez and Dera (2015)
180.94	179.9	179.9	Belemnites	2.08	Dera et al. (2011)	from Martinez and Dera (2015)
181.27	180.46	180.46	Belemnites	1	Dera et al. (2011)	from Martinez and Dera (2015)
181.75	180.86	180.86	Belemnites	1.36	Dera et al. (2011)	from Martinez and Dera (2015)
181.75	180.86	180.86	Belemnites	1.68	Dera et al. (2011)	from Martinez and Dera (2015)
181.75	180.86	180.86	Belemnites	0.1	Dera et al. (2011)	from Martinez and Dera (2015)
182.05	181.11	181.11	Belemnites	1.15	Dera et al. (2011)	from Martinez and Dera (2015)
182.1	181.15	181.15	Belemnites	1.69	Dera et al. (2011)	from Martinez and Dera (2015)
182.1	181.15	181.15	Belemnites	1.58	Dera et al. (2011)	from Martinez and Dera (2015)
182.1	181.15	181.15	Belemnites	1.11	Dera et al. (2011)	from Martinez and Dera (2015)
182.1	181.15	181.15	Belemnites	2.58	Dera et al. (2011)	from Martinez and Dera (2015)
182.84	182.15	182.15	Belemnites	2.2	Dera et al. (2011)	from Martinez and Dera (2015)
182.84	182.15	182.15	Belemnites	1.97	Dera et al. (2011)	from Martinez and Dera (2015)
182.84	182.15	182.15	Belemnites	1.74	Dera et al. (2011)	from Martinez and Dera (2015)
186.4	186.77	186.77	Belemnites	0.06	Dera et al. (2011)	from Martinez and Dera (2015)
186.8	187.26	187.26	Belemnites	1.21	Dera et al. (2011)	from Martinez and Dera (2015)
186.8	187.26	187.26	Belemnites	0.65	Dera et al. (2011)	from Martinez and Dera (2015)
186.8	187.26	187.26	Belemnites	0.86	Dera et al. (2011)	from Martinez and Dera (2015)
186.8	187.26	187.26	Belemnites	1.84	Dera et al. (2011)	from Martinez and Dera (2015)
187.06	187.59	187.59	Belemnites	1.67	Dera et al. (2011)	from Martinez and Dera (2015)
187.06	187.59	187.59	Belemnites	1.62	Dera et al. (2011)	from Martinez and Dera (2015)
187.19	187.78	187.78	Belemnites	1.9	Dera et al. (2011)	from Martinez and Dera (2015)
187.19	187.78	187.78	Belemnites	0.96	Dera et al. (2011)	from Martinez and Dera (2015)
187.19	187.78	187.78	Belemnites	0.95	Dera et al. (2011)	from Martinez and Dera (2015)
187.31	187.82	187.82	Belemnites	0.24	Dera et al. (2011)	from Martinez and Dera (2015)
187.4	188.07	188.07	Belemnites	1.24	Dera et al. (2011)	from Martinez and Dera (2015)
187.4	188.07	188.07	Belemnites	0.24	Dera et al. (2011)	from Martinez and Dera (2015)
187.52	188.24	188.24	Belemnites	0.22	Dera et al. (2011)	from Martinez and Dera (2015)
187.52	188.24	188.24	Belemnites	1.35	Dera et al. (2011)	from Martinez and Dera (2015)
187.52	188.24	188.24	Belemnites	-0.74	Dera et al. (2011)	from Martinez and Dera (2015)
187.52	188.24	188.24	Belemnites	1	Dera et al. (2011)	from Martinez and Dera (2015)
187.52	188.24	188.24	Belemnites	-0.1	Dera et al. (2011)	from Martinez and Dera (2015)
187.69	188.48	188.48	Belemnites	1.05	Dera et al. (2011)	from Martinez and Dera (2015)
187.72	188.54	188.54	Belemnites	2.47	Dera et al. (2011)	from Martinez and Dera (2015)
187.72	188.54	188.54	Belemnites	2.33	Dera et al. (2011)	from Martinez and Dera (2015)
187.72	188.54	188.54	Belemnites	2.87	Dera et al. (2011)	from Martinez and Dera (2015)
187.82	188.63	188.63	Belemnites	3	Dera et al. (2011)	from Martinez and Dera (2015)
187.85	188.67	188.67	Belemnites	1.8	Dera et al. (2011)	from Martinez and Dera (2015)
187.92	188.74	188.74	Belemnites	1.83	Dera et al. (2011)	from Martinez and Dera (2015)
187.92	188.74	188.74	Belemnites	2.06	Dera et al. (2011)	from Martinez and Dera (2015)
187.92	188.74	188.74	Belemnites	1.55	Dera et al. (2011)	from Martinez and Dera (2015)
187.92	188.74	188.74	Belemnites	1.44	Dera et al. (2011)	from Martinez and Dera (2015)
187.92	188.74	188.74	Belemnites	1.75	Dera et al. (2011)	from Martinez and Dera (2015)
188.19	189.027	189.027	Belemnites	1.93	Dera et al. (2011)	from Martinez and Dera (2015)
188.19	189.027	189.027	Belemnites	0.55	Dera et al. (2011)	from Martinez and Dera (2015)
188.19	189.03	189.03	Belemnites	2.49	Dera et al. (2011)	from Martinez and Dera (2015)
188.33	189.17	189.17	Belemnites	0.85	Dera et al. (2011)	from Martinez and Dera (2015)
188.45	189.296	189.296	Belemnites	1.54	Dera et al. (2011)	from Martinez and Dera (2015)
188.45	189.296	189.296	Belemnites	3.15	Dera et al. (2011)	from Martinez and Dera (2015)
188.45	189.296	189.296	Belemnites	2.32	Dera et al. (2011)	from Martinez and Dera (2015)
188.71	189.509	189.509	Belemnites	0.62	Dera et al. (2011)	from Martinez and Dera (2015)
188.78	189.612	189.612	Belemnites	2.11	Dera et al. (2011)	from Martinez and Dera (2015)
188.78	189.612	189.612	Belemnites	0.14	Dera et al. (2011)	from Martinez and Dera (2015)
188.87	189.631	189.631	Belemnites	1.11	Dera et al. (2011)	from Martinez and Dera (2015)
188.87	189.631	189.631	Belemnites	1.35	Dera et al. (2011)	from Martinez and Dera (2015)
188.98	189.881	189.881	Belemnites	0.24	Dera et al. (2011)	from Martinez and Dera (2015)
189.39	190.461	190.461	Belemnites	-0.5	Dera et al. (2011)	from Martinez and Dera (2015)
189.45	190.543	190.543	Belemnites	0.75	Dera et al. (2011)	from Martinez and Dera (2015)
	174.94	174.94	Belemnites	0.3	Gómez et al. (2008)	from Martinez and Dera (2015)
175.6	174.15	174.15	Belemnites	-0.5	Gómez et al. (2008)	from Martinez and Dera (2015)
175.64	174.16	174.16	Belemnites	0	Gómez et al. (2008)	from Martinez and Dera (2015)
175.86	174.19	174.19	Belemnites	0.1	Gómez et al. (2008)	from Martinez and Dera (2015)
176.02	174.25	174.25	Belemnites	0.3	Gómez et al. (2008)	from Martinez and Dera (2015)
176.15	174.29	174.29	Belemnites	-0.8	Gómez et al. (2008)	from Martinez and Dera (2015)
176.21	174.31	174.31	Belemnites	1.6	Gómez et al. (2008)	from Martinez and Dera (2015)
176.27	174.34	174.34	Belemnites	0.9	Gómez et al. (2008)	from Martinez and Dera (2015)
176.28	174.34	174.34	Belemnites	0.2	Gómez et al. (2008)	from Martinez and Dera (2015)
176.46	174.4	174.4	Belemnites	0.6	Gómez et al. (2008)	from Martinez and Dera (2015)
176.58	174.43	174.43	Belemnites	-0.7	Gómez et al. (2008)	from Martinez and Dera (2015)
176.64	174.53	174.53	Belemnites	0.6	Gómez et al. (2008)	from Martinez and Dera (2015)
176.84	174.53	174.53	Belemnites	0.1	Gómez et al. (2008)	from Martinez and Dera (2015)
176.86	174.54	174.54	Belemnites	0.5	Gómez et al. (2008)	from Martinez and Dera (2015)
176.95	174.54	174.54	Belemnites	0.2	Gómez et al. (2008)	from Martinez and Dera (2015)
176.98	174.55	174.55	Belemnites	0	Gómez et al. (2008)	from Martinez and Dera (2015)
177.08	174.58	174.58	Belemnites	0.3	Gómez et al. (2008)	from Martinez and Dera (2015)
177.17	174.6	174.6	Belemnites	-0.4	Gómez et al. (2008)	from Martinez and Dera (2015)
177.19	174.6	174.6	Belemnites	0.2	Gómez et al. (2008)	from Martinez and Dera (2015)
177.3	174.63	174.63	Belemnites	0.6	Gómez et al. (2008)	from Martinez and Dera (2015)
177.51	174.69	174.69	Belemnites	0.4	Gómez et al. (2008)	from Martinez and Dera (2015)
177.57	174.71	174.71	Belemnites	1.5	Gómez et al. (2008)	from Martinez and Dera (2015)
177.62	174.72	174.72	Belemnites	0.2	Gómez et al. (2008)	from Martinez and Dera (2015)
177.71	174.74	174.74	Belemnites	0.8	Gómez et al. (2008)	from Martinez and Dera (2015)
177.72	174.75	174.75	Belemnites	0.3	Gómez et al. (2008)	from Martinez and Dera (2015)
177.73	174.75	174.75	Belemnites	0.1	Gómez et al. (2008)	from Martinez and Dera (2015)
177.75	174.75	174.75	Belemnites	0.1	Gómez et al. (2008)	from Martinez and Dera (2015)
177.83	174.77	174.77	Belemnites	-0.8	Gómez et al. (2008)	from Martinez and Dera (2015)
177.85	174.78	174.78	Belemnites	0.3	Gómez et al. (2008)	from Martinez and Dera (2015)
177.93	174.8	174.8	Belemnites	-0.6	Gómez et al. (2008)	from Martinez and Dera (2015)
178.01	174.82	174.82	Belemnites	0.2	Gómez et al. (2008)	from Martinez and Dera (2015)
177.83	174.84	174.84	Belemnites	1.1	Gómez et al. (2008)	from Martinez and Dera (2015)
177.91	174.84	174.84	Belemnites	-0.9	Gómez et al. (2008)	from Martinez and Dera (2015)
178	174.85	174.85	Belemnites	-0.6	Gómez et al. (2008)	from Martinez and Dera (2015)
178.14	174.86	174.86	Belemnites	-0.8	Gómez et al. (2008)	from Martinez and Dera (2015)
178.15	174.86	174.86	Belemnites	-0.2	Gómez et al. (2008)	from Martinez and Dera (2015)
178.17	174.86	174.86	Belemnites	0.8	Gómez et al. (2008)	from Martinez and Dera (2015)
178.24	174.88	174.88	Belemnites	0	Gómez et al. (2008)	from Martinez and Dera (2015)
178.28	174.89	174.89	Belemnites	0.3	Gómez et al. (2008)	from Martinez and Dera (2015)
178.29	174.89	174.89	Belemnites	0.1	Gómez et al. (2008)	from Martinez and Dera (2015)
178.33	174.91	174.91	Belemnites	-0.4	Gómez et al. (2008)	from Martinez and Dera (2015)
178.37	174.92	174.92	Belemnites	0.4	Gómez et al. (2008)	from Martinez and Dera (2015)
178.38	174.92	174.92	Belemnites	-0.2	Gómez et al. (2008)	from Martinez and Dera (2015)
178.41	174.93	174.93	Belemnites	-0.4	Gómez et al. (2008)	from Martinez and Dera (2015)
178.42	174.93	174.93	Belemnites	0.8	Gómez et al. (2008)	from Martinez and Dera (2015)
178.42	174.93	174.93	Belemnites	-0.1	Gómez et al. (2008)	from Martinez and Dera (2015)
178.44	174.93	174.93	Belemnites	1.1	Gómez et al. (2008)	from Martinez and Dera (2015)
178.46		174.935	Belemnites	0.3	Gómez et al. (2008)	from Dera et al. (2011)
178.48	174.94	174.94	Belemnites	0.2	Gómez et al. (2008)	from Martinez and Dera (2015)
178.5		174.959	Belemnites	0.1	Gómez et al. (2008)	from Dera et al. (2011)
	174.97	174.97	Belemnites	0.1	Gómez et al. (2008)	from Martinez and Dera (2015)
178.59	175.01	175.01	Belemnites	-0.4	Gómez et al. (2008)	from Martinez and Dera (2015)
178.81	175.14	175.14	Belemnites	0	Gómez et al. (2008)	from Martinez and Dera (2015)
178.95	175.23	175.23	Belemnites	0.7	Gómez et al. (2008)	from Martinez and Dera (2015)
178.99	175.26	175.26	Belemnites	-0.2	Gómez et al. (2008)	from Martinez and Dera (2015)
179.05	175.29	175.29	Belemnites	0.5	Gómez et al. (2008)	from Martinez and Dera (2015)
179.27	175.43	175.43	Belemnites	-0.8	Gómez et al. (2008)	from Martinez and Dera (2015)
179.32	175.46	175.46	Belemnites	0.3	Gómez et al. (2008)	from Martinez and Dera (2015)
179.41	175.52	175.52	Belemnites	0.2	Gómez et al. (2008)	from Martinez and Dera (2015)
179.5	175.58	175.58	Belemnites	1.1	Gómez et al. (2008)	from Martinez and Dera (2015)
179.5	175.58	175.58	Belemnites	-0.4	Gómez et al. (2008)	from Martinez and Dera (2015)
179.86	175.8	175.8	Belemnites	0.7	Gómez et al. (2008)	from Martinez and Dera (2015)
179.86	175.8	175.8	Belemnites	0.9	Gómez et al. (2008)	from Martinez and Dera (2015)
180.13	175.97	175.97	Belemnites	-0.2	Gómez et al. (2008)	from Martinez and Dera (2015)
180.41	176.14	176.14	Belemnites	0.6	Gómez et al. (2008)	from Martinez and Dera (2015)
180.41	176.14	176.14	Belemnites	1	Gómez et al. (2008)	from Martinez and Dera (2015)
180.41	176.14	176.14	Belemnites	-0.2	Gómez et al. (2008)	from Martinez and Dera (2015)
180.5	176.23	176.23	Belemnites	0.2	Gómez et al. (2008)	from Martinez and Dera (2015)
180.5	176.23	176.23	Belemnites	0.7	Gómez et al. (2008)	from Martinez and Dera (2015)
180.51	176.26	176.26	Belemnites	0.4	Gómez et al. (2008)	from Martinez and Dera (2015)
180.51	176.26	176.26	Belemnites	0.3	Gómez et al. (2008)	from Martinez and Dera (2015)
180.51	176.34	176.34	Belemnites	1	Gómez et al. (2008)	from Martinez and Dera (2015)
180.52	176.36	176.36	Belemnites	1.1	Gómez et al. (2008)	from Martinez and Dera (2015)
180.52	176.4	176.4	Belemnites	0.5	Gómez et al. (2008)	from Martinez and Dera (2015)
180.53	176.46	176.46	Belemnites	0.5	Gómez et al. (2008)	from Martinez and Dera (2015)
180.53	176.51	176.51	Belemnites	0.7	Gómez et al. (2008)	from Martinez and Dera (2015)
180.55	176.66	176.66	Belemnites	0.4	Gómez et al. (2008)	from Martinez and Dera (2015)
179.67	176.68	176.68	Belemnites	-0.1	Gómez et al. (2008)	from Martinez and Dera (2015)
180.57	176.85	176.85	Belemnites	1	Gómez et al. (2008)	from Martinez and Dera (2015)
180.14	176.97	176.97	Belemnites	0.6	Gómez et al. (2008)	from Martinez and Dera (2015)
180.61	177.1	177.1	Belemnites	1.7	Gómez et al. (2008)	from Martinez and Dera (2015)
180.61	177.1	177.1	Belemnites	1.7	Gómez et al. (2008)	from Martinez and Dera (2015)
180.6	177.32	177.32	Belemnites	1.7	Gómez et al. (2008)	from Martinez and Dera (2015)
180.61	177.33	177.33	Belemnites	1.6	Gómez et al. (2008)	from Martinez and Dera (2015)
180.61	177.33	177.33	Belemnites	1.6	Gómez et al. (2008)	from Martinez and Dera (2015)
180.61	177.34	177.34	Belemnites	0	Gómez et al. (2008)	from Martinez and Dera (2015)
180.6		177.36	Belemnites	0	Gómez et al. (2008)	from Dera et al. (2011)
180.62	177.44	177.44	Belemnites	1.6	Gómez et al. (2008)	from Martinez and Dera (2015)
180.63	177.51	177.51	Belemnites	1.7	Gómez et al. (2008)	from Martinez and Dera (2015)
180.64	177.63	177.63	Belemnites	1.7	Gómez et al. (2008)	from Martinez and Dera (2015)
180.65	177.69	177.69	Belemnites	0.5	Gómez et al. (2008)	from Martinez and Dera (2015)
180.66	177.79	177.79	Belemnites	1.3	Gómez et al. (2008)	from Martinez and Dera (2015)
180.66	177.81	177.81	Belemnites	1	Gómez et al. (2008)	from Martinez and Dera (2015)
180.66	177.84	177.84	Belemnites	0.8	Gómez et al. (2008)	from Martinez and Dera (2015)
180.67	177.89	177.89	Belemnites	0.4	Gómez et al. (2008)	from Martinez and Dera (2015)
180.68	177.97	177.97	Belemnites	1.4	Gómez et al. (2008)	from Martinez and Dera (2015)
180.69	178.14	178.14	Belemnites	0.8	Gómez et al. (2008)	from Martinez and Dera (2015)
180.7	178.17	178.17	Belemnites	1.6	Gómez et al. (2008)	from Martinez and Dera (2015)
180.72		178.24	Belemnites	1.3	Gómez et al. (2008)	from Dera et al. (2011)
	178.24	178.24	Belemnites	1.4	Gómez et al. (2008)	from Martinez and Dera (2015)
180.72	178.24	178.24	Belemnites	1.4	Gómez et al. (2008)
180.71	178.8	178.8	Belemnites	1.4	Gómez et al. (2008)	from Martinez and Dera (2015)
180.74	178.88	178.88	Belemnites	1.4	Gómez et al. (2008)	from Martinez and Dera (2015)
180.77	178.96	178.96	Belemnites	0.8	Gómez et al. (2008)	from Martinez and Dera (2015)
180.78	178.97	178.97	Belemnites	0.4	Gómez et al. (2008)	from Martinez and Dera (2015)
180.8	179.01	179.01	Belemnites	1.8	Gómez et al. (2008)	from Martinez and Dera (2015)
180.81	179.04	179.04	Belemnites	1.5	Gómez et al. (2008)	from Martinez and Dera (2015)
180.85	179.16	179.16	Belemnites	0.8	Gómez et al. (2008)	from Martinez and Dera (2015)
180.86	179.18	179.18	Belemnites	0.2	Gómez et al. (2008)	from Martinez and Dera (2015)
180.89	179.25	179.25	Belemnites	1.5	Gómez et al. (2008)	from Martinez and Dera (2015)
180.89	179.26	179.26	Belemnites	-0.1	Gómez et al. (2008)	from Martinez and Dera (2015)
180.91	179.3	179.3	Belemnites	-0.3	Gómez et al. (2008)	from Martinez and Dera (2015)
180.92	179.31	179.31	Belemnites	2	Gómez et al. (2008)	from Martinez and Dera (2015)
180.92	179.32	179.32	Belemnites	0.2	Gómez et al. (2008)	from Martinez and Dera (2015)
180.92	179.33	179.33	Belemnites	0.5	Gómez et al. (2008)	from Martinez and Dera (2015)
180.93	179.34	179.34	Belemnites	1.1	Gómez et al. (2008)	from Martinez and Dera (2015)
180.93	179.36	179.36	Belemnites	1.6	Gómez et al. (2008)	from Martinez and Dera (2015)
180.96	179.43	179.43	Belemnites	1.3	Gómez et al. (2008)	from Martinez and Dera (2015)
180.98	179.46	179.46	Belemnites	1.6	Gómez et al. (2008)	from Martinez and Dera (2015)
181.01	179.5	179.5	Belemnites	1.3	Gómez et al. (2008)	from Martinez and Dera (2015)
181.01	179.6	179.6	Belemnites	1.5	Gómez et al. (2008)	from Martinez and Dera (2015)
181.04	179.7	179.7	Belemnites	2.1	Gómez et al. (2008)	from Martinez and Dera (2015)
181.04	179.71	179.71	Belemnites	1.6	Gómez et al. (2008)	from Martinez and Dera (2015)
181.08	179.88	179.88	Belemnites	1.4	Gómez et al. (2008)	from Martinez and Dera (2015)
181.09	179.92	179.92	Belemnites	0.3	Gómez et al. (2008)	from Martinez and Dera (2015)
180.81	179.95	179.95	Belemnites	0.9	Gómez et al. (2008)	from Martinez and Dera (2015)
181.1	179.95	179.95	Belemnites	0.7	Gómez et al. (2008)	from Martinez and Dera (2015)
181.12	180.04	180.04	Belemnites	1.6	Gómez et al. (2008)	from Martinez and Dera (2015)
181.12	180.05	180.05	Belemnites	1.7	Gómez et al. (2008)	from Martinez and Dera (2015)
181.15	180.2	180.2	Belemnites	2	Gómez et al. (2008)	from Martinez and Dera (2015)
181.16	180.21	180.21	Belemnites	0.8	Gómez et al. (2008)	from Martinez and Dera (2015)
181.19	180.34	180.34	Belemnites	1.2	Gómez et al. (2008)	from Martinez and Dera (2015)
181.22	180.42	180.42	Belemnites	1	Gómez et al. (2008)	from Martinez and Dera (2015)
181.24	180.43	180.43	Belemnites	0.9	Gómez et al. (2008)	from Martinez and Dera (2015)
181.31	180.49	180.49	Belemnites	1.1	Gómez et al. (2008)	from Martinez and Dera (2015)
181.39	180.56	180.56	Belemnites	1	Gómez et al. (2008)	from Martinez and Dera (2015)
181.43	180.59	180.59	Belemnites	1.7	Gómez et al. (2008)	from Martinez and Dera (2015)
181.52	180.66	180.66	Belemnites	0.9	Gómez et al. (2008)	from Martinez and Dera (2015)
181.56	180.7	180.7	Belemnites	1	Gómez et al. (2008)	from Martinez and Dera (2015)
181.58	180.72	180.72	Belemnites	1.2	Gómez et al. (2008)	from Martinez and Dera (2015)
181.59	180.72	180.72	Belemnites	2	Gómez et al. (2008)	from Martinez and Dera (2015)
181.67	180.79	180.79	Belemnites	1.2	Gómez et al. (2008)	from Martinez and Dera (2015)
181.8	180.9	180.9	Belemnites	2.7	Gómez et al. (2008)	from Martinez and Dera (2015)
181.87	180.96	180.96	Belemnites	2.4	Gómez et al. (2008)	from Martinez and Dera (2015)
182.03	181.09	181.09	Belemnites	2	Gómez et al. (2008)	from Martinez and Dera (2015)
182.09	181.14	181.14	Belemnites	2.7	Gómez et al. (2008)	from Martinez and Dera (2015)
182.12	181.17	181.17	Belemnites	3	Gómez et al. (2008)	from Martinez and Dera (2015)
182.15	181.19	181.19	Belemnites	1.5	Gómez et al. (2008)	from Martinez and Dera (2015)
182.26	181.28	181.28	Belemnites	1.4	Gómez et al. (2008)	from Martinez and Dera (2015)
182.37	181.37	181.37	Belemnites	2.6	Gómez et al. (2008)	from Martinez and Dera (2015)
182.37	181.38	181.38	Belemnites	1.8	Gómez et al. (2008)	from Martinez and Dera (2015)
182.43	181.43	181.43	Belemnites	2	Gómez et al. (2008)	from Martinez and Dera (2015)
182.45	181.44	181.44	Belemnites	2.1	Gómez et al. (2008)	from Martinez and Dera (2015)
182.48	181.47	181.47	Belemnites	2.7	Gómez et al. (2008)	from Martinez and Dera (2015)
182.5	181.48	181.48	Belemnites	2.3	Gómez et al. (2008)	from Martinez and Dera (2015)
	181.5	181.5	Belemnites	3.1	Gómez et al. (2008)	from Martinez and Dera (2015)
182.53	181.5	181.5	Belemnites	3.2	Gómez et al. (2008)	from Martinez and Dera (2015)
182.67	181.62	181.62	Belemnites	1.6	Gómez et al. (2008)	from Martinez and Dera (2015)
182.69	181.64	181.64	Belemnites	2.8	Gómez et al. (2008)	from Martinez and Dera (2015)
182.69	181.64	181.64	Belemnites	2.2	Gómez et al. (2008)	from Martinez and Dera (2015)
182.7	181.7	181.7	Belemnites	2.3	Gómez et al. (2008)	from Martinez and Dera (2015)
182.71	181.7	181.7	Belemnites	0.6	Gómez et al. (2008)	from Martinez and Dera (2015)
182.72	181.71	181.71	Belemnites	2.2	Gómez et al. (2008)	from Martinez and Dera (2015)
182.73	181.76	181.76	Belemnites	2.3	Gómez et al. (2008)	from Martinez and Dera (2015)
182.75	181.82	181.82	Belemnites	1.3	Gómez et al. (2008)	from Martinez and Dera (2015)
182.76	181.85	181.85	Belemnites	1.8	Gómez et al. (2008)	from Martinez and Dera (2015)
182.76	181.86	181.86	Belemnites	2.3	Gómez et al. (2008)	from Martinez and Dera (2015)
182.76	181.86	181.86	Belemnites	2.2	Gómez et al. (2008)	from Martinez and Dera (2015)
182.77	181.9	181.9	Belemnites	2.4	Gómez et al. (2008)	from Martinez and Dera (2015)
182.77	181.9	181.9	Belemnites	0.9	Gómez et al. (2008)	from Martinez and Dera (2015)
182.79	181.91	181.91	Belemnites	2.6	Gómez et al. (2008)	from Martinez and Dera (2015)
182.8	181.92	181.92	Belemnites	2.2	Gómez et al. (2008)	from Martinez and Dera (2015)
182.82	181.92	181.92	Belemnites	1.5	Gómez et al. (2008)	from Martinez and Dera (2015)
182.84	181.92	181.92	Belemnites	1.9	Gómez et al. (2008)	from Martinez and Dera (2015)
182.84	181.92	181.92	Belemnites	1.6	Gómez et al. (2008)	from Martinez and Dera (2015)
182.85	181.93	181.93	Belemnites	1.5	Gómez et al. (2008)	from Martinez and Dera (2015)
182.86	181.93	181.93	Belemnites	2.2	Gómez et al. (2008)	from Martinez and Dera (2015)
182.88	181.95	181.95	Belemnites	1	Gómez et al. (2008)	from Martinez and Dera (2015)
182.93	181.99	181.99	Belemnites	1	Gómez et al. (2008)	from Martinez and Dera (2015)
182.96	182	182	Belemnites	1.4	Gómez et al. (2008)	from Martinez and Dera (2015)
182.87	182.41	182.41	Belemnites	0.8	Gómez et al. (2008)	from Martinez and Dera (2015)
182.88	182.41	182.41	Belemnites	1.1	Gómez et al. (2008)	from Martinez and Dera (2015)
182.9	182.41	182.41	Belemnites	0.8	Gómez et al. (2008)	from Martinez and Dera (2015)
182.91	182.41	182.41	Belemnites	2	Gómez et al. (2008)	from Martinez and Dera (2015)
182.92	182.42	182.42	Belemnites	1.6	Gómez et al. (2008)	from Martinez and Dera (2015)
182.93	182.46	182.46	Belemnites	1.3	Gómez et al. (2008)	from Martinez and Dera (2015)
182.93	182.46	182.46	Belemnites	2.3	Gómez et al. (2008)	from Martinez and Dera (2015)
182.95	182.51	182.51	Belemnites	1.8	Gómez et al. (2008)	from Martinez and Dera (2015)
182.96	182.55	182.55	Belemnites	-0.3	Gómez et al. (2008)	from Martinez and Dera (2015)
182.98	182.64	182.64	Belemnites	0.4	Gómez et al. (2008)	from Martinez and Dera (2015)
182.99	182.68	182.68	Belemnites	1.3	Gómez et al. (2008)	from Martinez and Dera (2015)
183	182.7	182.7	Belemnites	1	Gómez et al. (2008)	from Martinez and Dera (2015)
183.1	182.82	182.82	Belemnites	0.3	Gómez et al. (2008)	from Martinez and Dera (2015)
183.11	182.82	182.82	Belemnites	1.7	Gómez et al. (2008)	from Martinez and Dera (2015)
183.21	182.95	182.95	Belemnites	0.6	Gómez et al. (2008)	from Martinez and Dera (2015)
183.32	183.07	183.07	Belemnites	0.2	Gómez et al. (2008)	from Martinez and Dera (2015)
183.4	183.17	183.17	Belemnites	-0.4	Gómez et al. (2008)	from Martinez and Dera (2015)
183.51	183.29	183.29	Belemnites	0.7	Gómez et al. (2008)	from Martinez and Dera (2015)
183.61	183.42	183.42	Belemnites	1.3	Gómez et al. (2008)	from Martinez and Dera (2015)
183.69	183.51	183.51	Belemnites	1.8	Gómez et al. (2008)	from Martinez and Dera (2015)
183.85	183.7	183.7	Belemnites	0.3	Gómez et al. (2008)	from Martinez and Dera (2015)
183.93	183.79	183.79	Belemnites	0.9	Gómez et al. (2008)	from Martinez and Dera (2015)
183.99	183.85	183.85	Belemnites	-0.4	Gómez et al. (2008)	from Martinez and Dera (2015)
184.07	183.94	183.94	Belemnites	1.4	Gómez et al. (2008)	from Martinez and Dera (2015)
184.17	184.07	184.07	Belemnites	1.1	Gómez et al. (2008)	from Martinez and Dera (2015)
170.9	170	170	Belemnites	0.65	Gómez et al. (2009)	from Dera et al. (2011)
170.9	170.04	170.04	Belemnites	0.83	Gómez et al. (2009)	from Dera et al. (2011)
170.9	170.07	170.07	Belemnites	1.71	Gómez et al. (2009)	from Dera et al. (2011)
171.3	170.2	170.2	Belemnites	1.28	Gómez et al. (2009)	from Dera et al. (2011)
171.3	170.21	170.21	Belemnites	0.69	Gómez et al. (2009)	from Dera et al. (2011)
171.3	170.23	170.23	Belemnites	1.08	Gómez et al. (2009)	from Dera et al. (2011)
171.3	170.26	170.26	Belemnites	0.29	Gómez et al. (2009)	from Dera et al. (2011)
171.3	170.26	170.26	Belemnites	-0.41	Gómez et al. (2009)	from Dera et al. (2011)
171.3	170.29	170.29	Belemnites	-0.27	Gómez et al. (2009)	from Dera et al. (2011)
171.3	170.29	170.29	Belemnites	-0.2	Gómez et al. (2009)	from Dera et al. (2011)
171.83	170.31	170.31	Belemnites	-0.87	Gómez et al. (2009)	from Dera et al. (2011)
171.83	170.34	170.34	Belemnites	-0.09	Gómez et al. (2009)	from Dera et al. (2011)
171.83	170.36	170.36	Belemnites	-0.63	Gómez et al. (2009)	from Dera et al. (2011)
171.83		170.36	Belemnites	1.88	Gómez et al. (2009)	from Dera et al. (2011)
171.83	170.39	170.39	Belemnites	0.01	Gómez et al. (2009)	from Dera et al. (2011)
171.83	170.39	170.39	Belemnites	-0.25	Gómez et al. (2009)	from Dera et al. (2011)
171.83	170.42	170.42	Belemnites	0.11	Gómez et al. (2009)	from Dera et al. (2011)
171.83	170.47	170.47	Belemnites	-1.3	Gómez et al. (2009)	from Dera et al. (2011)
171.83	170.48	170.48	Belemnites	0.53	Gómez et al. (2009)	from Dera et al. (2011)
171.83	170.51	170.51	Belemnites	0.64	Gómez et al. (2009)	from Dera et al. (2011)
171.83	170.55	170.55	Belemnites	-0.01	Gómez et al. (2009)	from Dera et al. (2011)
	170.57	170.57	Belemnites	0.43	Gómez et al. (2009)	from Martinez and Dera (2015)
172.27	170.59	170.59	Belemnites	-0.94	Gómez et al. (2009)	from Dera et al. (2011)
172.27	170.61	170.61	Belemnites	0.39	Gómez et al. (2009)	from Dera et al. (2011)
172.27	170.64	170.64	Belemnites	0.72	Gómez et al. (2009)	from Dera et al. (2011)
	170.69	170.69	Belemnites	1.18	Gómez et al. (2009)	from Martinez and Dera (2015)
172.27		170.69	Belemnites	0.66	Gómez et al. (2009)	from Dera et al. (2011)
172.27	170.69	170.69	Belemnites	1.18	Gómez et al. (2009)	from Dera et al. (2011)
	170.72	170.72	Belemnites	1	Gómez et al. (2009)	from Martinez and Dera (2015)
172.27	170.78	170.78	Belemnites	0.95	Gómez et al. (2009)	from Dera et al. (2011)
172.27		170.78	Belemnites	1.43	Gómez et al. (2009)	from Dera et al. (2011)
172.73	170.87	170.87	Belemnites	0.66	Gómez et al. (2009)	from Dera et al. (2011)
172.73	170.92	170.92	Belemnites	0.7	Gómez et al. (2009)	from Dera et al. (2011)
	171	171	Belemnites	0.65	Gómez et al. (2009)	from Martinez and Dera (2015)
173.17	171	171	Belemnites	0.65	Gómez et al. (2009)	from Dera et al. (2011)
173.17	171.09	171.09	Belemnites	1.21	Gómez et al. (2009)	from Dera et al. (2011)
173.17	171.1	171.1	Belemnites	1.06	Gómez et al. (2009)	from Dera et al. (2011)
173.17	171.15	171.15	Belemnites	-0.44	Gómez et al. (2009)	from Dera et al. (2011)
173.17	171.19	171.19	Belemnites	0.66	Gómez et al. (2009)	from Dera et al. (2011)
173.17	171.22	171.22	Belemnites	0.19	Gómez et al. (2009)	from Dera et al. (2011)
173.17	171.26	171.26	Belemnites	-0.66	Gómez et al. (2009)	from Dera et al. (2011)
173.17	171.28	171.28	Belemnites	1.14	Gómez et al. (2009)	from Dera et al. (2011)
173.17	171.3	171.3	Belemnites	0.11	Gómez et al. (2009)	from Dera et al. (2011)
174.37	171.5	171.5	Belemnites	0.89	Gómez et al. (2009)	from Dera et al. (2011)
174.37	171.9	171.9	Belemnites	1.45	Gómez et al. (2009)	from Dera et al. (2011)
174.93	172.14	172.14	Belemnites	1.13	Gómez et al. (2009)	from Dera et al. (2011)
174.93	172.25	172.25	Belemnites	1.67	Gómez et al. (2009)	from Dera et al. (2011)
174.93	172.3	172.3	Belemnites	1.11	Gómez et al. (2009)	from Dera et al. (2011)
174.93	172.4	172.4	Belemnites	0.35	Gómez et al. (2009)	from Dera et al. (2011)
174.93	172.55	172.55	Belemnites	0.61	Gómez et al. (2009)	from Dera et al. (2011)
174.93	172.59	172.59	Belemnites	1.66	Gómez et al. (2009)	from Dera et al. (2011)
174.93	172.61	172.61	Belemnites	1	Gómez et al. (2009)	from Dera et al. (2011)
174.93	172.61	172.61	Belemnites	1.5	Gómez et al. (2009)	from Dera et al. (2011)
174.93	172.85	172.85	Belemnites	-0.62	Gómez et al. (2009)	from Dera et al. (2011)
174.93	172.9	172.9	Belemnites	0.3	Gómez et al. (2009)	from Dera et al. (2011)
174.93	173	173	Belemnites	-0.4	Gómez et al. (2009)	from Dera et al. (2011)
175.37	173.1	173.1	Belemnites	-0.32	Gómez et al. (2009)	from Martinez and Dera (2015)
175.85	174.16	174.16	Belemnites	-0.62	Gómez et al. (2009)	from Martinez and Dera (2015)
175.85	174.2	174.2	Belemnites	-0.09	Gómez et al. (2009)	from Martinez and Dera (2015)
	174.16	174.16	Belemnites	0.75	Harazim et al. (2013)	from Martinez and Dera (2015)
	174.17	174.17	Belemnites	0.85	Harazim et al. (2013)	from Martinez and Dera (2015)
	174.17	174.17	Belemnites	-0.02	Harazim et al. (2013)	from Martinez and Dera (2015)
	174.395	174.395	Belemnites	-1.22	Harazim et al. (2013)	from Martinez and Dera (2015)
	174.43	174.43	Belemnites	-0.22	Harazim et al. (2013)	from Martinez and Dera (2015)
	174.452	174.452	Belemnites	0.79	Harazim et al. (2013)	from Martinez and Dera (2015)
	174.469	174.469	Belemnites	-0.42	Harazim et al. (2013)	from Martinez and Dera (2015)
	174.524	174.524	Belemnites	0.27	Harazim et al. (2013)	from Martinez and Dera (2015)
	174.574	174.574	Belemnites	-0.01	Harazim et al. (2013)	from Martinez and Dera (2015)
	174.579	174.579	Belemnites	0.44	Harazim et al. (2013)	from Martinez and Dera (2015)
	174.59	174.59	Belemnites	0.97	Harazim et al. (2013)	from Martinez and Dera (2015)
	174.623	174.623	Belemnites	0.57	Harazim et al. (2013)	from Martinez and Dera (2015)
	174.634	174.634	Belemnites	-0.8	Harazim et al. (2013)	from Martinez and Dera (2015)
	174.634	174.634	Belemnites	0.17	Harazim et al. (2013)	from Martinez and Dera (2015)
	174.645	174.645	Belemnites	0.85	Harazim et al. (2013)	from Martinez and Dera (2015)
	174.667	174.667	Belemnites	0.8	Harazim et al. (2013)	from Martinez and Dera (2015)
	174.667	174.667	Belemnites	0.47	Harazim et al. (2013)	from Martinez and Dera (2015)
	174.667	174.667	Belemnites	1.25	Harazim et al. (2013)	from Martinez and Dera (2015)
	174.694	174.694	Belemnites	1.15	Harazim et al. (2013)	from Martinez and Dera (2015)
	174.72	174.72	Belemnites	1.03	Harazim et al. (2013)	from Martinez and Dera (2015)
	174.722	174.722	Belemnites	-0.19	Harazim et al. (2013)	from Martinez and Dera (2015)
	174.733	174.733	Belemnites	0.69	Harazim et al. (2013)	from Martinez and Dera (2015)
	174.744	174.744	Belemnites	-0.96	Harazim et al. (2013)	from Martinez and Dera (2015)
	174.752	174.752	Belemnites	0.22	Harazim et al. (2013)	from Martinez and Dera (2015)
	174.777	174.777	Belemnites	0.77	Harazim et al. (2013)	from Martinez and Dera (2015)
	174.777	174.777	Belemnites	0.18	Harazim et al. (2013)	from Martinez and Dera (2015)
	174.777	174.777	Belemnites	-1.04	Harazim et al. (2013)	from Martinez and Dera (2015)
	174.786	174.786	Belemnites	0.13	Harazim et al. (2013)	from Martinez and Dera (2015)
	174.788	174.788	Belemnites	0.07	Harazim et al. (2013)	from Martinez and Dera (2015)
	174.81	174.81	Belemnites	1.43	Harazim et al. (2013)	from Martinez and Dera (2015)
	174.843	174.843	Belemnites	0.36	Harazim et al. (2013)	from Martinez and Dera (2015)
	174.843	174.843	Belemnites	-0.62	Harazim et al. (2013)	from Martinez and Dera (2015)
	174.865	174.865	Belemnites	0.4	Harazim et al. (2013)	from Martinez and Dera (2015)
	174.923	174.923	Belemnites	0.5	Harazim et al. (2013)	from Martinez and Dera (2015)
	174.994	174.994	Belemnites	-0.44	Harazim et al. (2013)	from Martinez and Dera (2015)
	175.083	175.083	Belemnites	0.1	Harazim et al. (2013)	from Martinez and Dera (2015)
	175.172	175.172	Belemnites	0.14	Harazim et al. (2013)	from Martinez and Dera (2015)
	175.172	175.172	Belemnites	-0.29	Harazim et al. (2013)	from Martinez and Dera (2015)
	175.172	175.172	Belemnites	0.24	Harazim et al. (2013)	from Martinez and Dera (2015)
	175.172	175.172	Belemnites	0.19	Harazim et al. (2013)	from Martinez and Dera (2015)
	175.172	175.172	Belemnites	0.5	Harazim et al. (2013)	from Martinez and Dera (2015)
	175.172	175.172	Belemnites	-0.06	Harazim et al. (2013)	from Martinez and Dera (2015)
	175.172	175.172	Belemnites	-0.18	Harazim et al. (2013)	from Martinez and Dera (2015)
	175.261	175.261	Belemnites	-0.05	Harazim et al. (2013)	from Martinez and Dera (2015)
	175.35	175.35	Belemnites	0.58	Harazim et al. (2013)	from Martinez and Dera (2015)
	175.439	175.439	Belemnites	-0.2	Harazim et al. (2013)	from Martinez and Dera (2015)
	175.439	175.439	Belemnites	-0.15	Harazim et al. (2013)	from Martinez and Dera (2015)
	175.439	175.439	Belemnites	-0.25	Harazim et al. (2013)	from Martinez and Dera (2015)
	175.439	175.439	Belemnites	-0.18	Harazim et al. (2013)	from Martinez and Dera (2015)
	175.511	175.511	Belemnites	0.21	Harazim et al. (2013)	from Martinez and Dera (2015)
	175.617	175.617	Belemnites	-0.03	Harazim et al. (2013)	from Martinez and Dera (2015)
	175.617	175.617	Belemnites	-2.62	Harazim et al. (2013)	from Martinez and Dera (2015)
	175.689	175.689	Belemnites	0.67	Harazim et al. (2013)	from Martinez and Dera (2015)
	175.858	175.858	Belemnites	-0.37	Harazim et al. (2013)	from Martinez and Dera (2015)
	175.974	175.974	Belemnites	1.14	Harazim et al. (2013)	from Martinez and Dera (2015)
	176.036	176.036	Belemnites	1.28	Harazim et al. (2013)	from Martinez and Dera (2015)
	176.107	176.107	Belemnites	0.69	Harazim et al. (2013)	from Martinez and Dera (2015)
	176.125	176.125	Belemnites	0.34	Harazim et al. (2013)	from Martinez and Dera (2015)
	176.151	176.151	Belemnites	0.99	Harazim et al. (2013)	from Martinez and Dera (2015)
	176.235	176.235	Belemnites	1.06	Harazim et al. (2013)	from Martinez and Dera (2015)
	176.287	176.287	Belemnites	1.25	Harazim et al. (2013)	from Martinez and Dera (2015)
	176.287	176.287	Belemnites	0.62	Harazim et al. (2013)	from Martinez and Dera (2015)
	176.322	176.322	Belemnites	0.47	Harazim et al. (2013)	from Martinez and Dera (2015)
	176.409	176.409	Belemnites	-0.25	Harazim et al. (2013)	from Martinez and Dera (2015)
	176.409	176.409	Belemnites	-0.05	Harazim et al. (2013)	from Martinez and Dera (2015)
	176.444	176.444	Belemnites	-0.98	Harazim et al. (2013)	from Martinez and Dera (2015)
	176.496	176.496	Belemnites	-0.01	Harazim et al. (2013)	from Martinez and Dera (2015)
	176.809	176.809	Belemnites	1	Harazim et al. (2013)	from Martinez and Dera (2015)
	176.842	176.842	Belemnites	0.15	Harazim et al. (2013)	from Martinez and Dera (2015)
	177.016	177.016	Belemnites	0.67	Harazim et al. (2013)	from Martinez and Dera (2015)
	177.016	177.016	Belemnites	0.2	Harazim et al. (2013)	from Martinez and Dera (2015)
	177.016	177.016	Belemnites	0.03	Harazim et al. (2013)	from Martinez and Dera (2015)
	177.505	177.505	Belemnites	1.24	Harazim et al. (2013)	from Martinez and Dera (2015)
	177.538	177.538	Belemnites	1.11	Harazim et al. (2013)	from Martinez and Dera (2015)
	177.625	177.625	Belemnites	1.1	Harazim et al. (2013)	from Martinez and Dera (2015)
	177.679	177.679	Belemnites	1.09	Harazim et al. (2013)	from Martinez and Dera (2015)
	177.886	177.886	Belemnites	1.09	Harazim et al. (2013)	from Martinez and Dera (2015)
	178.027	178.027	Belemnites	0.61	Harazim et al. (2013)	from Martinez and Dera (2015)
	178.147	178.147	Belemnites	0.41	Harazim et al. (2013)	from Martinez and Dera (2015)
	178.806	178.806	Belemnites	-0.97	Harazim et al. (2013)	from Martinez and Dera (2015)
	178.841	178.841	Belemnites	1.07	Harazim et al. (2013)	from Martinez and Dera (2015)
	178.876	178.876	Belemnites	0.63	Harazim et al. (2013)	from Martinez and Dera (2015)
	178.911	178.911	Belemnites	1.24	Harazim et al. (2013)	from Martinez and Dera (2015)
	178.945	178.945	Belemnites	0.79	Harazim et al. (2013)	from Martinez and Dera (2015)
	178.98	178.98	Belemnites	1.1	Harazim et al. (2013)	from Martinez and Dera (2015)
	179.015	179.015	Belemnites	0.85	Harazim et al. (2013)	from Martinez and Dera (2015)
	179.05	179.05	Belemnites	1.36	Harazim et al. (2013)	from Martinez and Dera (2015)
	179.085	179.085	Belemnites	0.18	Harazim et al. (2013)	from Martinez and Dera (2015)
	179.119	179.119	Belemnites	1.48	Harazim et al. (2013)	from Martinez and Dera (2015)
	179.154	179.154	Belemnites	0.97	Harazim et al. (2013)	from Martinez and Dera (2015)
	179.189	179.189	Belemnites	1.07	Harazim et al. (2013)	from Martinez and Dera (2015)
	179.224	179.224	Belemnites	0.66	Harazim et al. (2013)	from Martinez and Dera (2015)
	179.259	179.259	Belemnites	1.63	Harazim et al. (2013)	from Martinez and Dera (2015)
	179.293	179.293	Belemnites	1.09	Harazim et al. (2013)	from Martinez and Dera (2015)
	179.328	179.328	Belemnites	1.34	Harazim et al. (2013)	from Martinez and Dera (2015)
	179.363	179.363	Belemnites	0.99	Harazim et al. (2013)	from Martinez and Dera (2015)
	179.398	179.398	Belemnites	1.39	Harazim et al. (2013)	from Martinez and Dera (2015)
	180.42	180.42	Belemnites	0.59	Harazim et al. (2013)	from Martinez and Dera (2015)
	180.448	180.448	Belemnites	0.53	Harazim et al. (2013)	from Martinez and Dera (2015)
	180.454	180.454	Belemnites	1.24	Harazim et al. (2013)	from Martinez and Dera (2015)
	180.468	180.468	Belemnites	0.77	Harazim et al. (2013)	from Martinez and Dera (2015)
	180.468	180.468	Belemnites	0.93	Harazim et al. (2013)	from Martinez and Dera (2015)
	180.488	180.488	Belemnites	1.53	Harazim et al. (2013)	from Martinez and Dera (2015)
	180.529	180.529	Belemnites	1.54	Harazim et al. (2013)	from Martinez and Dera (2015)
	180.57	180.57	Belemnites	1.53	Harazim et al. (2013)	from Martinez and Dera (2015)
	180.59	180.59	Belemnites	1.32	Harazim et al. (2013)	from Martinez and Dera (2015)
	180.597	180.597	Belemnites	1.36	Harazim et al. (2013)	from Martinez and Dera (2015)
	180.611	180.611	Belemnites	1.62	Harazim et al. (2013)	from Martinez and Dera (2015)
	180.631	180.631	Belemnites	1.82	Harazim et al. (2013)	from Martinez and Dera (2015)
	180.896	180.896	Belemnites	1.28	Harazim et al. (2013)	from Martinez and Dera (2015)
	180.896	180.896	Belemnites	1.48	Harazim et al. (2013)	from Martinez and Dera (2015)
	180.91	180.91	Belemnites	1.4	Harazim et al. (2013)	from Martinez and Dera (2015)
	180.91	180.91	Belemnites	1.46	Harazim et al. (2013)	from Martinez and Dera (2015)
	180.911	180.911	Belemnites	1.35	Harazim et al. (2013)	from Martinez and Dera (2015)
	180.917	180.917	Belemnites	2.05	Harazim et al. (2013)	from Martinez and Dera (2015)
	180.917	180.917	Belemnites	1.6	Harazim et al. (2013)	from Martinez and Dera (2015)
	180.937	180.937	Belemnites	1.53	Harazim et al. (2013)	from Martinez and Dera (2015)
	180.965	180.965	Belemnites	2.2	Harazim et al. (2013)	from Martinez and Dera (2015)
	180.965	180.965	Belemnites	1.26	Harazim et al. (2013)	from Martinez and Dera (2015)
	181.013	181.013	Belemnites	2.18	Harazim et al. (2013)	from Martinez and Dera (2015)
	181.019	181.019	Belemnites	1	Harazim et al. (2013)	from Martinez and Dera (2015)
	181.067	181.067	Belemnites	1.58	Harazim et al. (2013)	from Martinez and Dera (2015)
	181.154	181.154	Belemnites	3.59	Harazim et al. (2013)	from Martinez and Dera (2015)
	181.166	181.166	Belemnites	2.8	Harazim et al. (2013)	from Martinez and Dera (2015)
	181.168	181.168	Belemnites	3.14	Harazim et al. (2013)	from Martinez and Dera (2015)
	181.185	181.185	Belemnites	3.93	Harazim et al. (2013)	from Martinez and Dera (2015)
	181.198	181.198	Belemnites	2.2	Harazim et al. (2013)	from Martinez and Dera (2015)
	181.198	181.198	Belemnites	2.05	Harazim et al. (2013)	from Martinez and Dera (2015)
	181.393	181.393	Belemnites	2.82	Harazim et al. (2013)	from Martinez and Dera (2015)
	181.556	181.556	Belemnites	0.87	Harazim et al. (2013)	from Martinez and Dera (2015)
	181.556	181.556	Belemnites	2.43	Harazim et al. (2013)	from Martinez and Dera (2015)
	181.576	181.576	Belemnites	0.55	Harazim et al. (2013)	from Martinez and Dera (2015)
	181.65	181.65	Belemnites	1.34	Harazim et al. (2013)	from Martinez and Dera (2015)
	182.71	182.71	Belemnites	0.94	Harazim et al. (2013)	from Martinez and Dera (2015)
	182.71	182.71	Belemnites	0.92	Harazim et al. (2013)	from Martinez and Dera (2015)
	182.71	182.71	Belemnites	1.03	Harazim et al. (2013)	from Martinez and Dera (2015)
	182.71	182.71	Belemnites	1.39	Harazim et al. (2013)	from Martinez and Dera (2015)
	182.71	182.71	Belemnites	1.44	Harazim et al. (2013)	from Martinez and Dera (2015)
	182.726	182.726	Belemnites	2.4	Harazim et al. (2013)	from Martinez and Dera (2015)
	182.726	182.726	Belemnites	1.25	Harazim et al. (2013)	from Martinez and Dera (2015)
	182.735	182.735	Belemnites	0.82	Harazim et al. (2013)	from Martinez and Dera (2015)
	182.753	182.753	Belemnites	1.1	Harazim et al. (2013)	from Martinez and Dera (2015)
	182.753	182.753	Belemnites	1.48	Harazim et al. (2013)	from Martinez and Dera (2015)
	182.753	182.753	Belemnites	1.19	Harazim et al. (2013)	from Martinez and Dera (2015)
	182.762	182.762	Belemnites	1.83	Harazim et al. (2013)	from Martinez and Dera (2015)
	182.77	182.77	Belemnites	0.9	Harazim et al. (2013)	from Martinez and Dera (2015)
	182.779	182.779	Belemnites	1.43	Harazim et al. (2013)	from Martinez and Dera (2015)
	182.788	182.788	Belemnites	1.11	Harazim et al. (2013)	from Martinez and Dera (2015)
	182.788	182.788	Belemnites	1.06	Harazim et al. (2013)	from Martinez and Dera (2015)
	182.788	182.788	Belemnites	0.97	Harazim et al. (2013)	from Martinez and Dera (2015)
	183.017	183.017	Belemnites	1.75	Harazim et al. (2013)	from Martinez and Dera (2015)
	184.446	184.446	Belemnites	1.41	Harazim et al. (2013)	from Martinez and Dera (2015)
	184.598	184.598	Belemnites	0.89	Harazim et al. (2013)	from Martinez and Dera (2015)
	184.654	184.654	Belemnites	0.84	Harazim et al. (2013)	from Martinez and Dera (2015)
	184.717	184.717	Belemnites	1.14	Harazim et al. (2013)	from Martinez and Dera (2015)
	184.969	184.969	Belemnites	0.56	Harazim et al. (2013)	from Martinez and Dera (2015)
	185.045	185.045	Belemnites	2.01	Harazim et al. (2013)	from Martinez and Dera (2015)
	185.114	185.114	Belemnites	1.63	Harazim et al. (2013)	from Martinez and Dera (2015)
	185.448	185.448	Belemnites	0.72	Harazim et al. (2013)	from Martinez and Dera (2015)
	185.555	185.555	Belemnites	1.8	Harazim et al. (2013)	from Martinez and Dera (2015)
	185.769	185.769	Belemnites	1.32	Harazim et al. (2013)	from Martinez and Dera (2015)
	185.826	185.826	Belemnites	0.88	Harazim et al. (2013)	from Martinez and Dera (2015)
	185.826	185.826	Belemnites	1.74	Harazim et al. (2013)	from Martinez and Dera (2015)
	185.858	185.858	Belemnites	2.38	Harazim et al. (2013)	from Martinez and Dera (2015)
	185.858	185.858	Belemnites	1.32	Harazim et al. (2013)	from Martinez and Dera (2015)
	186.015	186.015	Belemnites	2.27	Harazim et al. (2013)	from Martinez and Dera (2015)
	186.078	186.078	Belemnites	2.55	Harazim et al. (2013)	from Martinez and Dera (2015)
	186.305	186.305	Belemnites	1.88	Harazim et al. (2013)	from Martinez and Dera (2015)
	186.46	186.46	Belemnites	2.06	Harazim et al. (2013)	from Martinez and Dera (2015)
	186.57	186.57	Belemnites	0.82	Harazim et al. (2013)	from Martinez and Dera (2015)
	186.639	186.639	Belemnites	1.16	Harazim et al. (2013)	from Martinez and Dera (2015)
	186.639	186.639	Belemnites	1.52	Harazim et al. (2013)	from Martinez and Dera (2015)
	186.752	186.752	Belemnites	1.51	Harazim et al. (2013)	from Martinez and Dera (2015)
	186.859	186.859	Belemnites	1.85	Harazim et al. (2013)	from Martinez and Dera (2015)
	187.017	187.017	Belemnites	2.14	Harazim et al. (2013)	from Martinez and Dera (2015)
	187.017	187.017	Belemnites	2.1	Harazim et al. (2013)	from Martinez and Dera (2015)
	187.137	187.137	Belemnites	1.72	Harazim et al. (2013)	from Martinez and Dera (2015)
	187.137	187.137	Belemnites	1.96	Harazim et al. (2013)	from Martinez and Dera (2015)
	187.2	187.2	Belemnites	2.23	Harazim et al. (2013)	from Martinez and Dera (2015)
	187.212	187.212	Belemnites	1.34	Harazim et al. (2013)	from Martinez and Dera (2015)
	187.225	187.225	Belemnites	1.83	Harazim et al. (2013)	from Martinez and Dera (2015)
	187.401	187.401	Belemnites	2.65	Harazim et al. (2013)	from Martinez and Dera (2015)
	187.628	187.628	Belemnites	1.51	Harazim et al. (2013)	from Martinez and Dera (2015)
	187.699	187.699	Belemnites	1.92	Harazim et al. (2013)	from Martinez and Dera (2015)
	187.77	187.77	Belemnites	1.73	Harazim et al. (2013)	from Martinez and Dera (2015)
	187.841	187.841	Belemnites	0.6	Harazim et al. (2013)	from Martinez and Dera (2015)
	187.876	187.876	Belemnites	1.46	Harazim et al. (2013)	from Martinez and Dera (2015)
	187.933	187.933	Belemnites	1.34	Harazim et al. (2013)	from Martinez and Dera (2015)
	188.054	188.054	Belemnites	0.93	Harazim et al. (2013)	from Martinez and Dera (2015)
	188.224	188.224	Belemnites	0.18	Harazim et al. (2013)	from Martinez and Dera (2015)
	188.267	188.267	Belemnites	1.18	Harazim et al. (2013)	from Martinez and Dera (2015)
	188.338	188.338	Belemnites	1.88	Harazim et al. (2013)	from Martinez and Dera (2015)
	188.483	188.483	Belemnites	0.54	Harazim et al. (2013)	from Martinez and Dera (2015)
189.32	190.37	190.37	Belemnites	0.02	Hesselbo et al. (2000)	from Martinez and Dera (2015)
189.33	190.37	190.37	Belemnites	-0.25	Hesselbo et al. (2000)	from Martinez and Dera (2015)
189.38	190.44	190.44	Belemnites	1.15	Hesselbo et al. (2000)	from Martinez and Dera (2015)
189.48	190.58	190.58	Belemnites	0.73	Hesselbo et al. (2000)	from Martinez and Dera (2015)
189.48	190.59	190.59	Belemnites	-0.01	Hesselbo et al. (2000)	from Martinez and Dera (2015)
189.52	190.64	190.64	Belemnites	0.09	Hesselbo et al. (2000)	from Martinez and Dera (2015)
189.53	190.65	190.65	Belemnites	-0.72	Hesselbo et al. (2000)	from Martinez and Dera (2015)
189.56	190.7	190.7	Belemnites	1.7	Hesselbo et al. (2000)	from Martinez and Dera (2015)
189.56	190.7	190.7	Belemnites	1.11	Hesselbo et al. (2000)	from Martinez and Dera (2015)
189.56	190.7	190.7	Belemnites	0.78	Hesselbo et al. (2000)	from Martinez and Dera (2015)
189.56	190.7	190.7	Belemnites	0.45	Hesselbo et al. (2000)	from Martinez and Dera (2015)
189.58	190.72	190.72	Belemnites	2.01	Hesselbo et al. (2000)	from Martinez and Dera (2015)
189.59	190.73	190.73	Belemnites	2.59	Hesselbo et al. (2000)	from Martinez and Dera (2015)
189.6	190.75	190.75	Belemnites	0.86	Hesselbo et al. (2000)	from Martinez and Dera (2015)
189.6	190.75	190.75	Belemnites	1.3	Hesselbo et al. (2000)	from Martinez and Dera (2015)
189.62	190.78	190.78	Belemnites	1.22	Hesselbo et al. (2000)	from Martinez and Dera (2015)
189.65	190.82	190.82	Belemnites	0.26	Hesselbo et al. (2000)	from Martinez and Dera (2015)
189.73	190.88	190.88	Belemnites	1.14	Hesselbo et al. (2000)	from Martinez and Dera (2015)
189.76	190.91	190.91	Belemnites	1.82	Hesselbo et al. (2000)	from Martinez and Dera (2015)
189.84	190.98	190.98	Belemnites	1.26	Hesselbo et al. (2000)	from Martinez and Dera (2015)
189.84	190.99	190.99	Belemnites	0.1	Hesselbo et al. (2000)	from Martinez and Dera (2015)
189.85	191	191	Belemnites	-0.26	Hesselbo et al. (2000)	from Martinez and Dera (2015)
189.86	191.01	191.01	Belemnites	0.85	Hesselbo et al. (2000)	from Martinez and Dera (2015)
190	191.14	191.14	Belemnites	2.1	Hesselbo et al. (2000)	from Martinez and Dera (2015)
190	191.14	191.14	Belemnites	1.48	Hesselbo et al. (2000)	from Martinez and Dera (2015)
190.2	191.34	191.34	Belemnites	1.83	Hesselbo et al. (2000)	from Martinez and Dera (2015)
170.82		170.014	Belemnites	1.64	Jenkyns et al. (2002)	from Dera et al. (2011)
170.82		170.014	Belemnites	1.23	Jenkyns et al. (2002)	from Dera et al. (2011)
170.84		170.02	Belemnites	1.55	Jenkyns et al. (2002)	from Dera et al. (2011)
170.88	170.03	170.03	Belemnites	3.089	Jenkyns et al. (2002)	from Martinez and Dera (2015)
170.9		170.04	Belemnites	0.68	Jenkyns et al. (2002)	from Dera et al. (2011)
170.93	170.05	170.05	Belemnites	3.67	Jenkyns et al. (2002)	from Martinez and Dera (2015)
170.96		170.058	Belemnites	1.78	Jenkyns et al. (2002)	from Dera et al. (2011)
171.02		170.076	Belemnites	0.76	Jenkyns et al. (2002)	from Dera et al. (2011)
171.03	170.08	170.08	Belemnites	1.292	Jenkyns et al. (2002)	from Martinez and Dera (2015)
171.04	170.08	170.08	Belemnites	1.266	Jenkyns et al. (2002)	from Martinez and Dera (2015)
171.2		170.12	Belemnites	1.23	Jenkyns et al. (2002)	from Dera et al. (2011)
171.39	170.13	170.13	Belemnites	1.229	Jenkyns et al. (2002)	from Martinez and Dera (2015)
171.3		170.149	Belemnites	0.12	Jenkyns et al. (2002)	from Dera et al. (2011)
171.38	170.18	170.18	Belemnites	1.467	Jenkyns et al. (2002)	from Martinez and Dera (2015)
171.39	170.18	170.18	Belemnites	1.232	Jenkyns et al. (2002)	from Martinez and Dera (2015)
171.42	170.19	170.19	Belemnites	-0.143	Jenkyns et al. (2002)	from Martinez and Dera (2015)
171.45		170.205	Belemnites	-0.01	Jenkyns et al. (2002)	from Dera et al. (2011)
171.55	170.23	170.23	Belemnites	-0.407	Jenkyns et al. (2002)	from Martinez and Dera (2015)
171.7	170.3	170.3	Belemnites	0.626	Jenkyns et al. (2002)	from Martinez and Dera (2015)
171.7		170.3	Belemnites	0	Jenkyns et al. (2002)	from Dera et al. (2011)
171.8	170.309	170.309	Belemnites	1.786	Jenkyns et al. (2002)	from Martinez and Dera (2015)
171.8	170.309	170.309	Belemnites	1.365	Jenkyns et al. (2002)	from Martinez and Dera (2015)
171.8		170.309	Belemnites	0.64	Jenkyns et al. (2002)	from Dera et al. (2011)
171.75	170.31	170.31	Belemnites	0.621	Jenkyns et al. (2002)	from Martinez and Dera (2015)
171.9	170.37	170.37	Belemnites	1.415	Jenkyns et al. (2002)	from Martinez and Dera (2015)
171.9	170.37	170.37	Belemnites	0.226	Jenkyns et al. (2002)	from Martinez and Dera (2015)
171.95		170.406	Belemnites	0.66	Jenkyns et al. (2002)	from Dera et al. (2011)
172.3	170.66	170.66	Belemnites	2.077	Jenkyns et al. (2002)	from Martinez and Dera (2015)
172.4	170.73	170.73	Belemnites	2.165	Jenkyns et al. (2002)	from Martinez and Dera (2015)
172.75	170.93	170.93	Belemnites	1.77	Jenkyns et al. (2002)	from Martinez and Dera (2015)
173.55	171.33	171.33	Belemnites	0.71	Jenkyns et al. (2002)	from Martinez and Dera (2015)
174.65	172.13	172.13	Belemnites	2.71	Jenkyns et al. (2002)	from Martinez and Dera (2015)
174.75	172.18	172.18	Belemnites	2.903	Jenkyns et al. (2002)	from Martinez and Dera (2015)
174.8	172.32	172.32	Belemnites	2.395	Jenkyns et al. (2002)	from Martinez and Dera (2015)
174.9	172.54	172.54	Belemnites	3.553	Jenkyns et al. (2002)	from Martinez and Dera (2015)
174.9	172.54	172.54	Belemnites	0.04	Jenkyns et al. (2002)	from Martinez and Dera (2015)
174.92	172.59	172.59	Belemnites	3.367	Jenkyns et al. (2002)	from Martinez and Dera (2015)
175.15	173.1	173.1	Belemnites	1.87	Jenkyns et al. (2002)	from Martinez and Dera (2015)
175.3	173.43	173.43	Belemnites	0.406	Jenkyns et al. (2002)	from Martinez and Dera (2015)
173.6	173.6	173.6	Belemnites	2.07	Jenkyns et al. (2002)	from Martinez and Dera (2015)
176.14	174.29	174.29	Belemnites	0.49	Jenkyns et al. (2002)	from Martinez and Dera (2015)
177.01	174.52	174.52	Belemnites	0.49	Jenkyns et al. (2002)	from Martinez and Dera (2015)
178.11	174.71	174.71	Belemnites	1.38	Jenkyns et al. (2002)	from Martinez and Dera (2015)
178.16	174.86	174.86	Belemnites	2.022	Jenkyns et al. (2002)	from Martinez and Dera (2015)
178.4		175.001	Belemnites	2.532	Jenkyns et al. (2002)	from Dera et al. (2011)
180.29	176.07	176.07	Belemnites	2.752	Jenkyns et al. (2002)	from Martinez and Dera (2015)
180.73	178.26	178.26	Belemnites	3.453	Jenkyns et al. (2002)	from Martinez and Dera (2015)
180.88	179.23	179.23	Belemnites	3.746	Jenkyns et al. (2002)	from Martinez and Dera (2015)
181.02		179.736	Belemnites	2.198	Jenkyns et al. (2002)	from Dera et al. (2011)
181.2	180.36	180.36	Belemnites	4.125	Jenkyns et al. (2002)	from Martinez and Dera (2015)
181.83	180.92	180.92	Belemnites	3.112	Jenkyns et al. (2002)	from Martinez and Dera (2015)
182.22	181.25	181.25	Belemnites	1.904	Jenkyns et al. (2002)	from Martinez and Dera (2015)
182.32	181.33	181.33	Belemnites	5.885	Jenkyns et al. (2002)	from Martinez and Dera (2015)
182.34	181.35	181.35	Belemnites	5.131	Jenkyns et al. (2002)	from Martinez and Dera (2015)
182.42	181.41	181.41	Belemnites	3.031	Jenkyns et al. (2002)	from Martinez and Dera (2015)
182.44	181.44	181.44	Belemnites	2.956	Jenkyns et al. (2002)	from Martinez and Dera (2015)
182.58	181.55	181.55	Belemnites	3.691	Jenkyns et al. (2002)	from Martinez and Dera (2015)
182.63	181.59	181.59	Belemnites	4.391	Jenkyns et al. (2002)	from Martinez and Dera (2015)
182.66		181.632	Belemnites	2.738	Jenkyns et al. (2002)	from Dera et al. (2011)
182.68		181.659	Belemnites	1.829	Jenkyns et al. (2002)	from Dera et al. (2011)
182.68		181.659	Belemnites	2.642	Jenkyns et al. (2002)	from Dera et al. (2011)
182.69		181.673	Belemnites	2.461	Jenkyns et al. (2002)	from Dera et al. (2011)
182.71	181.7	181.7	Belemnites	2.496	Jenkyns et al. (2002)	from Martinez and Dera (2015)
182.75	181.81	181.81	Belemnites	1.914	Jenkyns et al. (2002)	from Martinez and Dera (2015)
182.75	181.83	181.83	Belemnites	1.638	Jenkyns et al. (2002)	from Martinez and Dera (2015)
182.77	181.89	181.89	Belemnites	2.206	Jenkyns et al. (2002)	from Martinez and Dera (2015)
182.78	182.02	182.02	Belemnites	1.969	Jenkyns et al. (2002)	from Martinez and Dera (2015)
182.81	182.03	182.03	Belemnites	2.479	Jenkyns et al. (2002)	from Martinez and Dera (2015)
182.82	182.08	182.08	Belemnites	3.271	Jenkyns et al. (2002)	from Martinez and Dera (2015)
182.83	182.1	182.1	Belemnites	1.397	Jenkyns et al. (2002)	from Martinez and Dera (2015)
182.87	182.31	182.31	Belemnites	1.802	Jenkyns et al. (2002)	from Martinez and Dera (2015)
182.88	182.32	182.32	Belemnites	2.335	Jenkyns et al. (2002)	from Martinez and Dera (2015)
182.89	182.32	182.32	Belemnites	0.741	Jenkyns et al. (2002)	from Martinez and Dera (2015)
182.95	182.51	182.51	Belemnites	1.03	Jenkyns et al. (2002)	from Martinez and Dera (2015)
182.95	182.53	182.53	Belemnites	1.883	Jenkyns et al. (2002)	from Martinez and Dera (2015)
182.99	182.67	182.67	Belemnites	1.29	Jenkyns et al. (2002)	from Martinez and Dera (2015)
183.11	182.83	182.83	Belemnites	0.473	Jenkyns et al. (2002)	from Martinez and Dera (2015)
183.27	183.01	183.01	Belemnites	1.035	Jenkyns et al. (2002)	from Martinez and Dera (2015)
183.46	183.24	183.24	Belemnites	2.63	Jenkyns et al. (2002)	from Martinez and Dera (2015)
183.62	183.42	183.42	Belemnites	0.726	Jenkyns et al. (2002)	from Martinez and Dera (2015)
183.65	183.46	183.46	Belemnites	1.579	Jenkyns et al. (2002)	from Martinez and Dera (2015)
183.78		183.601	Belemnites	1.206	Jenkyns et al. (2002)	from Dera et al. (2011)
183.89		183.727	Belemnites	1.37	Jenkyns et al. (2002)	from Dera et al. (2011)
184.06	183.93	183.93	Belemnites	2.235	Jenkyns et al. (2002)	from Martinez and Dera (2015)
184.07		183.948	Belemnites	0.984	Jenkyns et al. (2002)	from Dera et al. (2011)
184.19	184.09	184.09	Belemnites	1.226	Jenkyns et al. (2002)	from Martinez and Dera (2015)
184.2	184.1	184.1	Belemnites	3.886	Jenkyns et al. (2002)	from Martinez and Dera (2015)
184.32	184.25	184.25	Belemnites	2.284	Jenkyns et al. (2002)	from Martinez and Dera (2015)
184.66	184.66	184.66	Belemnites	0.926	Jenkyns et al. (2002)	from Martinez and Dera (2015)
184.97	185.04	185.04	Belemnites	2.017	Jenkyns et al. (2002)	from Martinez and Dera (2015)
184.99	185.06	185.06	Belemnites	1.398	Jenkyns et al. (2002)	from Martinez and Dera (2015)
184.99	185.06	185.06	Belemnites	2.006	Jenkyns et al. (2002)	from Martinez and Dera (2015)
185.01	185.09	185.09	Belemnites	1.136	Jenkyns et al. (2002)	from Martinez and Dera (2015)
185.07	185.15	185.15	Belemnites	1.255	Jenkyns et al. (2002)	from Martinez and Dera (2015)
185.08	185.17	185.17	Belemnites	2.11	Jenkyns et al. (2002)	from Martinez and Dera (2015)
185.09	185.18	185.18	Belemnites	0.674	Jenkyns et al. (2002)	from Martinez and Dera (2015)
185.15	185.26	185.26	Belemnites	-0.199	Jenkyns et al. (2002)	from Martinez and Dera (2015)
185.24	185.36	185.36	Belemnites	1.146	Jenkyns et al. (2002)	from Martinez and Dera (2015)
185.39	185.55	185.55	Belemnites	1.371	Jenkyns et al. (2002)	from Martinez and Dera (2015)
185.53	185.71	185.71	Belemnites	2.311	Jenkyns et al. (2002)	from Martinez and Dera (2015)
185.58	185.78	185.78	Belemnites	2.5	Jenkyns et al. (2002)	from Martinez and Dera (2015)
185.7	185.93	185.93	Belemnites	0.985	Jenkyns et al. (2002)	from Martinez and Dera (2015)
185.81	186.05	186.05	Belemnites	1.143	Jenkyns et al. (2002)	from Martinez and Dera (2015)
185.97	186.25	186.25	Belemnites	1	Jenkyns et al. (2002)	from Martinez and Dera (2015)
185.98	186.26	186.26	Belemnites	0.759	Jenkyns et al. (2002)	from Martinez and Dera (2015)
186.02	186.31	186.31	Belemnites	1.795	Jenkyns et al. (2002)	from Martinez and Dera (2015)
186.05	186.34	186.34	Belemnites	1.706	Jenkyns et al. (2002)	from Martinez and Dera (2015)
186.06	186.36	186.36	Belemnites	0.43	Jenkyns et al. (2002)	from Martinez and Dera (2015)
186.25	186.59	186.59	Belemnites	0.854	Jenkyns et al. (2002)	from Martinez and Dera (2015)
186.36	186.72	186.72	Belemnites	0.51	Jenkyns et al. (2002)	from Martinez and Dera (2015)
186.51	186.9	186.9	Belemnites	0.303	Jenkyns et al. (2002)	from Martinez and Dera (2015)
186.51	186.9	186.9	Belemnites	0.07	Jenkyns et al. (2002)	from Martinez and Dera (2015)
186.53	186.93	186.93	Belemnites	1.919	Jenkyns et al. (2002)	from Martinez and Dera (2015)
186.92	187.4	187.4	Belemnites	0.893	Jenkyns et al. (2002)	from Martinez and Dera (2015)
187	187.5	187.5	Belemnites	2.794	Jenkyns et al. (2002)	from Martinez and Dera (2015)
187	187.5	187.5	Belemnites	0.346	Jenkyns et al. (2002)	from Martinez and Dera (2015)
187.04	187.55	187.55	Belemnites	2.613	Jenkyns et al. (2002)	from Martinez and Dera (2015)
187.08	187.62	187.62	Belemnites	2.061	Jenkyns et al. (2002)	from Martinez and Dera (2015)
187.14	187.7	187.7	Belemnites	0.688	Jenkyns et al. (2002)	from Martinez and Dera (2015)
187.19	187.77	187.77	Belemnites	0.88	Jenkyns et al. (2002)	from Martinez and Dera (2015)
187.21	187.8	187.8	Belemnites	0.11	Jenkyns et al. (2002)	from Martinez and Dera (2015)
187.24	187.85	187.85	Belemnites	1.03	Jenkyns et al. (2002)	from Martinez and Dera (2015)
187.25	187.85	187.85	Belemnites	1.061	Jenkyns et al. (2002)	from Martinez and Dera (2015)
187.3	187.93	187.93	Belemnites	2.854	Jenkyns et al. (2002)	from Martinez and Dera (2015)
187.4	188.07	188.07	Belemnites	1.81	Jenkyns et al. (2002)	from Martinez and Dera (2015)
187.45	188.14	188.14	Belemnites	2.678	Jenkyns et al. (2002)	from Martinez and Dera (2015)
187.47	188.17	188.17	Belemnites	2.55	Jenkyns et al. (2002)	from Martinez and Dera (2015)
187.47	188.17	188.17	Belemnites	1.002	Jenkyns et al. (2002)	from Martinez and Dera (2015)
187.52	188.24	188.24	Belemnites	2.492	Jenkyns et al. (2002)	from Martinez and Dera (2015)
187.52	188.24	188.24	Belemnites	0.071	Jenkyns et al. (2002)	from Martinez and Dera (2015)
187.54	188.28	188.28	Belemnites	-0.093	Jenkyns et al. (2002)	from Martinez and Dera (2015)
187.55	188.28	188.28	Belemnites	0.301	Jenkyns et al. (2002)	from Martinez and Dera (2015)
187.6	188.35	188.35	Belemnites	1.621	Jenkyns et al. (2002)	from Martinez and Dera (2015)
187.6	188.36	188.36	Belemnites	1.781	Jenkyns et al. (2002)	from Martinez and Dera (2015)
187.61	188.37	188.37	Belemnites	0.689	Jenkyns et al. (2002)	from Martinez and Dera (2015)
187.62	188.38	188.38	Belemnites	1.228	Jenkyns et al. (2002)	from Martinez and Dera (2015)
187.65	188.42	188.42	Belemnites	1.175	Jenkyns et al. (2002)	from Martinez and Dera (2015)
187.65	188.43	188.43	Belemnites	1.94	Jenkyns et al. (2002)	from Martinez and Dera (2015)
187.67	188.46	188.46	Belemnites	0.786	Jenkyns et al. (2002)	from Martinez and Dera (2015)
187.68	188.47	188.47	Belemnites	0.527	Jenkyns et al. (2002)	from Martinez and Dera (2015)
187.69	188.48	188.48	Belemnites	1.87	Jenkyns et al. (2002)	from Martinez and Dera (2015)
187.7	188.5	188.5	Belemnites	0.703	Jenkyns et al. (2002)	from Martinez and Dera (2015)
187.71	188.54	188.54	Belemnites	0.18	Jenkyns et al. (2002)	from Martinez and Dera (2015)
187.78	188.59	188.59	Belemnites	2.785	Jenkyns et al. (2002)	from Martinez and Dera (2015)
187.82	188.63	188.63	Belemnites	2.88	Jenkyns et al. (2002)	from Martinez and Dera (2015)
187.83	188.65	188.65	Belemnites	2.46	Jenkyns et al. (2002)	from Martinez and Dera (2015)
187.85	188.67	188.67	Belemnites	0.131	Jenkyns et al. (2002)	from Martinez and Dera (2015)
187.88	188.69	188.69	Belemnites	1.36	Jenkyns et al. (2002)	from Martinez and Dera (2015)
187.89	188.71	188.71	Belemnites	2.616	Jenkyns et al. (2002)	from Martinez and Dera (2015)
187.9	188.72	188.72	Belemnites	2.944	Jenkyns et al. (2002)	from Martinez and Dera (2015)
187.96	188.73	188.73	Belemnites	-0.439	Jenkyns et al. (2002)	from Martinez and Dera (2015)
187.97	188.73	188.73	Belemnites	1.101	Jenkyns et al. (2002)	from Martinez and Dera (2015)
187.97	188.79	188.79	Belemnites	1.919	Jenkyns et al. (2002)	from Martinez and Dera (2015)
187.99	188.81	188.81	Belemnites	0.24	Jenkyns et al. (2002)	from Martinez and Dera (2015)
187.99		188.81	Belemnites	1.522	Jenkyns et al. (2002)	from Dera et al. (2011)
187.99	188.82	188.82	Belemnites	1.786	Jenkyns et al. (2002)	from Martinez and Dera (2015)
188	188.82	188.82	Belemnites	2.136	Jenkyns et al. (2002)	from Martinez and Dera (2015)
188	188.83	188.83	Belemnites	0.37	Jenkyns et al. (2002)	from Martinez and Dera (2015)
188.02	188.84	188.84	Belemnites	2.507	Jenkyns et al. (2002)	from Martinez and Dera (2015)
188.03	188.85	188.85	Belemnites	1.367	Jenkyns et al. (2002)	from Martinez and Dera (2015)
188.04	188.86	188.86	Belemnites	0.046	Jenkyns et al. (2002)	from Martinez and Dera (2015)
188.05	188.88	188.88	Belemnites	-0.025	Jenkyns et al. (2002)	from Martinez and Dera (2015)
188.06	188.89	188.89	Belemnites	2.498	Jenkyns et al. (2002)	from Martinez and Dera (2015)
188.06	188.89	188.89	Belemnites	0.28	Jenkyns et al. (2002)	from Martinez and Dera (2015)
188.07	188.89	188.89	Belemnites	0.874	Jenkyns et al. (2002)	from Martinez and Dera (2015)
188.07	188.9	188.9	Belemnites	1.558	Jenkyns et al. (2002)	from Martinez and Dera (2015)
188.08	188.91	188.91	Belemnites	0.263	Jenkyns et al. (2002)	from Martinez and Dera (2015)
188.09	188.92	188.92	Belemnites	0.658	Jenkyns et al. (2002)	from Martinez and Dera (2015)
188.1	188.928	188.928	Belemnites	0.802	Jenkyns et al. (2002)	from Martinez and Dera (2015)
188.11	188.936	188.936	Belemnites	-0.081	Jenkyns et al. (2002)	from Martinez and Dera (2015)
188.12	188.945	188.945	Belemnites	1.47	Jenkyns et al. (2002)	from Martinez and Dera (2015)
188.14	188.97	188.97	Belemnites	0.312	Jenkyns et al. (2002)	from Martinez and Dera (2015)
188.15	188.987	188.987	Belemnites	-0.295	Jenkyns et al. (2002)	from Martinez and Dera (2015)
188.16	188.996	188.996	Belemnites	1.83	Jenkyns et al. (2002)	from Martinez and Dera (2015)
188.17	189.004	189.004	Belemnites	1.034	Jenkyns et al. (2002)	from Martinez and Dera (2015)
188.18	189.012	189.012	Belemnites	0.168	Jenkyns et al. (2002)	from Martinez and Dera (2015)
188.19	189.021	189.021	Belemnites	0.76	Jenkyns et al. (2002)	from Martinez and Dera (2015)
188.21	189.038	189.038	Belemnites	-0.789	Jenkyns et al. (2002)	from Martinez and Dera (2015)
188.22	189.055	189.055	Belemnites	0.297	Jenkyns et al. (2002)	from Martinez and Dera (2015)
188.23	189.063	189.063	Belemnites	-1.062	Jenkyns et al. (2002)	from Martinez and Dera (2015)
188.23	189.07	189.07	Belemnites	0.863	Jenkyns et al. (2002)	from Martinez and Dera (2015)
188.25	189.31	189.31	Belemnites	1.422	Jenkyns et al. (2002)	from Martinez and Dera (2015)
188.24	189.32	189.32	Belemnites	2.931	Jenkyns et al. (2002)	from Martinez and Dera (2015)
188.37	189.32	189.32	Belemnites	0.035	Jenkyns et al. (2002)	from Martinez and Dera (2015)
188.43	189.32	189.32	Belemnites	-0.406	Jenkyns et al. (2002)	from Martinez and Dera (2015)
188.45	189.32	189.32	Belemnites	0.286	Jenkyns et al. (2002)	from Martinez and Dera (2015)
188.47	189.32	189.32	Belemnites	-0.04	Jenkyns et al. (2002)	from Martinez and Dera (2015)
188.49	189.33	189.33	Belemnites	0.366	Jenkyns et al. (2002)	from Martinez and Dera (2015)
188.5	189.35	189.35	Belemnites	0.788	Jenkyns et al. (2002)	from Martinez and Dera (2015)
188.51	189.39	189.39	Belemnites	0.12	Jenkyns et al. (2002)	from Martinez and Dera (2015)
188.54	189.4	189.4	Belemnites	-0.41	Jenkyns et al. (2002)	from Martinez and Dera (2015)
188.54	189.4	189.4	Belemnites	0.067	Jenkyns et al. (2002)	from Martinez and Dera (2015)
188.55	189.41	189.41	Belemnites	1.72	Jenkyns et al. (2002)	from Martinez and Dera (2015)
188.59	189.41	189.41	Belemnites	0.484	Jenkyns et al. (2002)	from Martinez and Dera (2015)
188.63	189.41	189.41	Belemnites	-0.336	Jenkyns et al. (2002)	from Martinez and Dera (2015)
188.64	189.41	189.41	Belemnites	0.15	Jenkyns et al. (2002)	from Martinez and Dera (2015)
188.66	189.44	189.44	Belemnites	0.085	Jenkyns et al. (2002)	from Martinez and Dera (2015)
188.67	189.46	189.46	Belemnites	-0.49	Jenkyns et al. (2002)	from Martinez and Dera (2015)
188.69	189.49	189.49	Belemnites	-0.841	Jenkyns et al. (2002)	from Martinez and Dera (2015)
188.72	189.52	189.52	Belemnites	-0.358	Jenkyns et al. (2002)	from Martinez and Dera (2015)
188.73	189.53	189.53	Belemnites	0.447	Jenkyns et al. (2002)	from Martinez and Dera (2015)
188.75	189.57	189.57	Belemnites	-0.666	Jenkyns et al. (2002)	from Martinez and Dera (2015)
188.76	189.59	189.59	Belemnites	-0.632	Jenkyns et al. (2002)	from Martinez and Dera (2015)
188.77	189.6	189.6	Belemnites	0.518	Jenkyns et al. (2002)	from Martinez and Dera (2015)
188.79	189.66	189.66	Belemnites	-1.046	Jenkyns et al. (2002)	from Martinez and Dera (2015)
188.83	189.67	189.67	Belemnites	-0.2	Jenkyns et al. (2002)	from Martinez and Dera (2015)
188.88	189.74	189.74	Belemnites	-0.21	Jenkyns et al. (2002)	from Martinez and Dera (2015)
188.91	189.79	189.79	Belemnites	-0.614	Jenkyns et al. (2002)	from Martinez and Dera (2015)
188.98	189.89	189.89	Belemnites	0.26	Jenkyns et al. (2002)	from Martinez and Dera (2015)
189	189.91	189.91	Belemnites	0.558	Jenkyns et al. (2002)	from Martinez and Dera (2015)
189.05	189.99	189.99	Belemnites	-0.988	Jenkyns et al. (2002)	from Martinez and Dera (2015)
189.06	189.99	189.99	Belemnites	0.47	Jenkyns et al. (2002)	from Martinez and Dera (2015)
189.07	190.02	190.02	Belemnites	-1.04	Jenkyns et al. (2002)	from Martinez and Dera (2015)
189.15	190.13	190.13	Belemnites	0.467	Jenkyns et al. (2002)	from Martinez and Dera (2015)
189.19	190.17	190.17	Belemnites	-0.642	Jenkyns et al. (2002)	from Martinez and Dera (2015)
189.22	190.21	190.21	Belemnites	-1.153	Jenkyns et al. (2002)	from Martinez and Dera (2015)
189.27	190.29	190.29	Belemnites	0.16	Jenkyns et al. (2002)	from Martinez and Dera (2015)
189.29	190.32	190.32	Belemnites	-0.021	Jenkyns et al. (2002)	from Martinez and Dera (2015)
189.34	190.39	190.39	Belemnites	-0.546	Jenkyns et al. (2002)	from Martinez and Dera (2015)
189.36	190.41	190.41	Belemnites	-1.102	Jenkyns et al. (2002)	from Martinez and Dera (2015)
189.38	190.44	190.44	Belemnites	-0.097	Jenkyns et al. (2002)	from Martinez and Dera (2015)
189.48	190.58	190.58	Belemnites	-0.72	Jenkyns et al. (2002)	from Martinez and Dera (2015)
189.49	190.59	190.59	Belemnites	-0.487	Jenkyns et al. (2002)	from Martinez and Dera (2015)
189.55	190.67	190.67	Belemnites	-0.259	Jenkyns et al. (2002)	from Martinez and Dera (2015)
189.55	190.68	190.68	Belemnites	-0.204	Jenkyns et al. (2002)	from Martinez and Dera (2015)
189.55	190.68	190.68	Belemnites	0.041	Jenkyns et al. (2002)	from Martinez and Dera (2015)
189.56	190.69	190.69	Belemnites	1.183	Jenkyns et al. (2002)	from Martinez and Dera (2015)
189.56	190.7	190.7	Belemnites	0.322	Jenkyns et al. (2002)	from Martinez and Dera (2015)
189.58	190.71	190.71	Belemnites	0.751	Jenkyns et al. (2002)	from Martinez and Dera (2015)
189.58	190.72	190.72	Belemnites	0.029	Jenkyns et al. (2002)	from Martinez and Dera (2015)
189.59	190.73	190.73	Belemnites	2.041	Jenkyns et al. (2002)	from Martinez and Dera (2015)
189.59	190.73	190.73	Belemnites	0.532	Jenkyns et al. (2002)	from Martinez and Dera (2015)
189.59	190.73	190.73	Belemnites	1.747	Jenkyns et al. (2002)	from Martinez and Dera (2015)
189.59	190.73	190.73	Belemnites	1.115	Jenkyns et al. (2002)	from Martinez and Dera (2015)
189.59	190.73	190.73	Belemnites	2.62	Jenkyns et al. (2002)	from Martinez and Dera (2015)
189.59	190.73	190.73	Belemnites	0.877	Jenkyns et al. (2002)	from Martinez and Dera (2015)
189.59	190.73	190.73	Belemnites	-0.691	Jenkyns et al. (2002)	from Martinez and Dera (2015)
189.59	190.73	190.73	Belemnites	0.129	Jenkyns et al. (2002)	from Martinez and Dera (2015)
189.59	190.74	190.74	Belemnites	-0.72	Jenkyns et al. (2002)	from Martinez and Dera (2015)
189.6	190.74	190.74	Belemnites	1.306	Jenkyns et al. (2002)	from Martinez and Dera (2015)
189.6	190.76	190.76	Belemnites	0.946	Jenkyns et al. (2002)	from Martinez and Dera (2015)
189.6	190.76	190.76	Belemnites	1.251	Jenkyns et al. (2002)	from Martinez and Dera (2015)
189.66	190.84	190.84	Belemnites	1.151	Jenkyns et al. (2002)	from Martinez and Dera (2015)
189.76	190.91	190.91	Belemnites	1.827	Jenkyns et al. (2002)	from Martinez and Dera (2015)
189.79	190.93	190.93	Belemnites	1.79	Jenkyns et al. (2002)	from Martinez and Dera (2015)
189.8	190.95	190.95	Belemnites	1.294	Jenkyns et al. (2002)	from Martinez and Dera (2015)
189.9	191.05	191.05	Belemnites	0.117	Jenkyns et al. (2002)	from Martinez and Dera (2015)
189.9	191.05	191.05	Belemnites	0.101	Jenkyns et al. (2002)	from Martinez and Dera (2015)
189.92	191.07	191.07	Belemnites	-0.225	Jenkyns et al. (2002)	from Martinez and Dera (2015)
189.93	191.08	191.08	Belemnites	0.887	Jenkyns et al. (2002)	from Martinez and Dera (2015)
190.08	191.28	191.28	Belemnites	2.119	Jenkyns et al. (2002)	from Martinez and Dera (2015)
190.22	191.36	191.36	Belemnites	1.535	Jenkyns et al. (2002)	from Martinez and Dera (2015)
190.26	191.39	191.39	Belemnites	1.85	Jenkyns et al. (2002)	from Martinez and Dera (2015)
190.28	191.42	191.42	Belemnites	2.28	Jenkyns et al. (2002)	from Martinez and Dera (2015)
190.4	191.54	191.54	Belemnites	2.285	Jenkyns et al. (2002)	from Martinez and Dera (2015)
190.42	191.56	191.56	Belemnites	0.02	Jenkyns et al. (2002)	from Martinez and Dera (2015)
190.42	191.56	191.56	Belemnites	1.49	Jenkyns et al. (2002)	from Martinez and Dera (2015)
190.44	191.58	191.58	Belemnites	-0.35	Jenkyns et al. (2002)	from Martinez and Dera (2015)
190.45	191.59	191.59	Belemnites	2.262	Jenkyns et al. (2002)	from Martinez and Dera (2015)
190.52	191.66	191.66	Belemnites	3.269	Jenkyns et al. (2002)	from Martinez and Dera (2015)
190.71	191.84	191.84	Belemnites	2.697	Jenkyns et al. (2002)	from Martinez and Dera (2015)
190.81	191.94	191.94	Belemnites	0.561	Jenkyns et al. (2002)	from Martinez and Dera (2015)
190.88	192.01	192.01	Belemnites	0.54	Jenkyns et al. (2002)	from Martinez and Dera (2015)
190.98	192.1	192.1	Belemnites	2.339	Jenkyns et al. (2002)	from Martinez and Dera (2015)
191	192.13	192.13	Belemnites	2.055	Jenkyns et al. (2002)	from Martinez and Dera (2015)
191.12	192.25	192.25	Belemnites	1.435	Jenkyns et al. (2002)	from Martinez and Dera (2015)
191.2	192.32	192.32	Belemnites	0.581	Jenkyns et al. (2002)	from Martinez and Dera (2015)
192.45	194	194	Belemnites	2.593	Jenkyns et al. (2002)	from Martinez and Dera (2015)
192.57	194.4	194.4	Belemnites	3.226	Jenkyns et al. (2002)	from Martinez and Dera (2015)
192.57	194.4	194.4	Belemnites	1.95	Jenkyns et al. (2002)	from Martinez and Dera (2015)
192.71	194.64	194.64	Belemnites	2.534	Jenkyns et al. (2002)	from Martinez and Dera (2015)
193.12	195.6	195.6	Belemnites	2.49	Jenkyns et al. (2002)	from Martinez and Dera (2015)
193.12	195.8	195.8	Belemnites	1.97	Jenkyns et al. (2002)	from Martinez and Dera (2015)
193.19	196	196	Belemnites	2.68	Jenkyns et al. (2002)	from Martinez and Dera (2015)
193.45	196.31	196.31	Belemnites	3.253	Jenkyns et al. (2002)	from Martinez and Dera (2015)
194.66	196.75	196.75	Belemnites	2.847	Jenkyns et al. (2002)	from Martinez and Dera (2015)
194.7	196.75	196.75	Belemnites	1.499	Jenkyns et al. (2002)	from Martinez and Dera (2015)
195.03	197.03	197.03	Belemnites	-0.781	Jenkyns et al. (2002)	from Martinez and Dera (2015)
195.06	197.03	197.03	Belemnites	0.756	Jenkyns et al. (2002)	from Martinez and Dera (2015)
171.679		171.679	Belemnites	1.4	Jones (1992) PhD thesis	from Prokoph et al. (2008)
172		172	Belemnites	0.45	Jones (1992) PhD thesis	from Prokoph et al. (2008)
172.16		172.16	Belemnites	1.3	Jones (1992) PhD thesis	from Prokoph et al. (2008)
172.64		172.64	Belemnites	-0.4	Jones (1992) PhD thesis	from Prokoph et al. (2008)
172.88		172.88	Belemnites	0.65	Jones (1992) PhD thesis	from Prokoph et al. (2008)
173.2		173.2	Belemnites	0.25	Jones (1992) PhD thesis	from Prokoph et al. (2008)
174		174	Belemnites	0.7	Jones (1992) PhD thesis	from Prokoph et al. (2008)
175.36		175.36	Belemnites	0.05	Jones (1992) PhD thesis	from Prokoph et al. (2008)
175.84		175.84	Belemnites	1.9	Jones (1992) PhD thesis	from Prokoph et al. (2008)
176.622		176.622	Belemnites	0.5	Jones (1992) PhD thesis	from Prokoph et al. (2008)
177.011		177.011	Belemnites	2.3	Jones (1992) PhD thesis	from Prokoph et al. (2008)
177.166		177.166	Belemnites	0.5	Jones (1992) PhD thesis	from Prokoph et al. (2008)
177.711		177.711	Belemnites	1.4	Jones (1992) PhD thesis	from Prokoph et al. (2008)
177.789		177.789	Belemnites	2.05	Jones (1992) PhD thesis	from Prokoph et al. (2008)
178.334		178.334	Belemnites	3.05	Jones (1992) PhD thesis	from Prokoph et al. (2008)
178.566		178.566	Belemnites	2	Jones (1992) PhD thesis	from Prokoph et al. (2008)
178.955		178.955	Belemnites	2.7	Jones (1992) PhD thesis	from Prokoph et al. (2008)
179.422		179.422	Belemnites	3.15	Jones (1992) PhD thesis	from Prokoph et al. (2008)
179.966		179.966	Belemnites	3.5	Jones (1992) PhD thesis	from Prokoph et al. (2008)
180.122		180.122	Belemnites	3.9	Jones (1992) PhD thesis	from Prokoph et al. (2008)
180.278		180.278	Belemnites	3.8	Jones (1992) PhD thesis	from Prokoph et al. (2008)
180.434		180.434	Belemnites	3.95	Jones (1992) PhD thesis	from Prokoph et al. (2008)
180.745		180.745	Belemnites	3.35	Jones (1992) PhD thesis	from Prokoph et al. (2008)
181.134		181.134	Belemnites	4.15	Jones (1992) PhD thesis	from Prokoph et al. (2008)
181.289		181.289	Belemnites	4.4	Jones (1992) PhD thesis	from Prokoph et al. (2008)
181.445		181.445	Belemnites	3.15	Jones (1992) PhD thesis	from Prokoph et al. (2008)
181.522		181.522	Belemnites	1.9	Jones (1992) PhD thesis	from Prokoph et al. (2008)
181.522		181.522	Belemnites	5.1	Jones (1992) PhD thesis	from Prokoph et al. (2008)
181.522		181.522	Belemnites	5.9	Jones (1992) PhD thesis	from Prokoph et al. (2008)
181.6		181.6	Belemnites	3	Jones (1992) PhD thesis	from Prokoph et al. (2008)
181.6		181.6	Belemnites	3.05	Jones (1992) PhD thesis	from Prokoph et al. (2008)
181.755		181.755	Belemnites	2.4	Jones (1992) PhD thesis	from Prokoph et al. (2008)
181.834		181.834	Belemnites	1.9	Jones (1992) PhD thesis	from Prokoph et al. (2008)
181.911		181.911	Belemnites	2.5	Jones (1992) PhD thesis	from Prokoph et al. (2008)
182.222		182.222	Belemnites	2.2	Jones (1992) PhD thesis	from Prokoph et al. (2008)
182.378		182.378	Belemnites	1.95	Jones (1992) PhD thesis	from Prokoph et al. (2008)
182.534		182.534	Belemnites	3.3	Jones (1992) PhD thesis	from Prokoph et al. (2008)
182.845		182.845	Belemnites	2.2	Jones (1992) PhD thesis	from Prokoph et al. (2008)
183.088		183.088	Belemnites	1.95	Jones (1992) PhD thesis	from Prokoph et al. (2008)
183.176		183.176	Belemnites	1.9	Jones (1992) PhD thesis	from Prokoph et al. (2008)
183.44		183.44	Belemnites	1.5	Jones (1992) PhD thesis	from Prokoph et al. (2008)
183.528		183.528	Belemnites	0.7	Jones (1992) PhD thesis	from Prokoph et al. (2008)
183.528		183.528	Belemnites	1.3	Jones (1992) PhD thesis	from Prokoph et al. (2008)
183.616		183.616	Belemnites	1.5	Jones (1992) PhD thesis	from Prokoph et al. (2008)
183.792		183.792	Belemnites	1.2	Jones (1992) PhD thesis	from Prokoph et al. (2008)
183.88		183.88	Belemnites	0.8	Jones (1992) PhD thesis	from Prokoph et al. (2008)
184.408		184.408	Belemnites	2.3	Jones (1992) PhD thesis	from Prokoph et al. (2008)
184.496		184.496	Belemnites	3.9	Jones (1992) PhD thesis	from Prokoph et al. (2008)
184.672		184.672	Belemnites	3.45	Jones (1992) PhD thesis	from Prokoph et al. (2008)
184.936		184.936	Belemnites	2.1	Jones (1992) PhD thesis	from Prokoph et al. (2008)
184.936		184.936	Belemnites	2.6	Jones (1992) PhD thesis	from Prokoph et al. (2008)
185.024		185.024	Belemnites	2.5	Jones (1992) PhD thesis	from Prokoph et al. (2008)
185.112		185.112	Belemnites	2.55	Jones (1992) PhD thesis	from Prokoph et al. (2008)
185.288		185.288	Belemnites	0.8	Jones (1992) PhD thesis	from Prokoph et al. (2008)
185.376		185.376	Belemnites	0.45	Jones (1992) PhD thesis	from Prokoph et al. (2008)
185.464		185.464	Belemnites	0.5	Jones (1992) PhD thesis	from Prokoph et al. (2008)
185.552		185.552	Belemnites	0.05	Jones (1992) PhD thesis	from Prokoph et al. (2008)
185.728		185.728	Belemnites	0.95	Jones (1992) PhD thesis	from Prokoph et al. (2008)
185.816		185.816	Belemnites	2.7	Jones (1992) PhD thesis	from Prokoph et al. (2008)
185.816		185.816	Belemnites	2.8	Jones (1992) PhD thesis	from Prokoph et al. (2008)
185.904		185.904	Belemnites	2.05	Jones (1992) PhD thesis	from Prokoph et al. (2008)
186.168		186.168	Belemnites	0.9	Jones (1992) PhD thesis	from Prokoph et al. (2008)
186.256		186.256	Belemnites	1	Jones (1992) PhD thesis	from Prokoph et al. (2008)
186.52		186.52	Belemnites	1.8	Jones (1992) PhD thesis	from Prokoph et al. (2008)
186.52		186.52	Belemnites	2.95	Jones (1992) PhD thesis	from Prokoph et al. (2008)
186.608		186.608	Belemnites	2.7	Jones (1992) PhD thesis	from Prokoph et al. (2008)
186.696		186.696	Belemnites	2.5	Jones (1992) PhD thesis	from Prokoph et al. (2008)
186.784		186.784	Belemnites	2.45	Jones (1992) PhD thesis	from Prokoph et al. (2008)
186.872		186.872	Belemnites	0.05	Jones (1992) PhD thesis	from Prokoph et al. (2008)
187.048		187.048	Belemnites	1.9	Jones (1992) PhD thesis	from Prokoph et al. (2008)
187.048		187.048	Belemnites	1.95	Jones (1992) PhD thesis	from Prokoph et al. (2008)
187.136		187.136	Belemnites	1.6	Jones (1992) PhD thesis	from Prokoph et al. (2008)
187.312		187.312	Belemnites	2.5	Jones (1992) PhD thesis	from Prokoph et al. (2008)
187.4		187.4	Belemnites	1.2	Jones (1992) PhD thesis	from Prokoph et al. (2008)
187.4		187.4	Belemnites	2.9	Jones (1992) PhD thesis	from Prokoph et al. (2008)
187.488		187.488	Belemnites	0.4	Jones (1992) PhD thesis	from Prokoph et al. (2008)
187.488		187.488	Belemnites	1.1	Jones (1992) PhD thesis	from Prokoph et al. (2008)
187.488		187.488	Belemnites	2.9	Jones (1992) PhD thesis	from Prokoph et al. (2008)
187.576		187.576	Belemnites	1.2	Jones (1992) PhD thesis	from Prokoph et al. (2008)
187.576		187.576	Belemnites	3.6	Jones (1992) PhD thesis	from Prokoph et al. (2008)
187.664		187.664	Belemnites	2.5	Jones (1992) PhD thesis	from Prokoph et al. (2008)
187.84		187.84	Belemnites	2.2	Jones (1992) PhD thesis	from Prokoph et al. (2008)
188.016		188.016	Belemnites	-0.7	Jones (1992) PhD thesis	from Prokoph et al. (2008)
188.104		188.104	Belemnites	3	Jones (1992) PhD thesis	from Prokoph et al. (2008)
188.28		188.28	Belemnites	-0.4	Jones (1992) PhD thesis	from Prokoph et al. (2008)
188.456		188.456	Belemnites	0.2	Jones (1992) PhD thesis	from Prokoph et al. (2008)
188.544		188.544	Belemnites	-0.4	Jones (1992) PhD thesis	from Prokoph et al. (2008)
188.632		188.632	Belemnites	1.8	Jones (1992) PhD thesis	from Prokoph et al. (2008)
188.808		188.808	Belemnites	-0.5	Jones (1992) PhD thesis	from Prokoph et al. (2008)
188.984		188.984	Belemnites	-0.2	Jones (1992) PhD thesis	from Prokoph et al. (2008)
189.072		189.072	Belemnites	-0.2	Jones (1992) PhD thesis	from Prokoph et al. (2008)
189.248		189.248	Belemnites	0.3	Jones (1992) PhD thesis	from Prokoph et al. (2008)
189.248		189.248	Belemnites	1.95	Jones (1992) PhD thesis	from Prokoph et al. (2008)
189.336		189.336	Belemnites	0.5	Jones (1992) PhD thesis	from Prokoph et al. (2008)
189.6		189.6	Belemnites	-1.1	Jones (1992) PhD thesis	from Prokoph et al. (2008)
189.676		189.676	Belemnites	0.2	Jones (1992) PhD thesis	from Prokoph et al. (2008)
189.754		189.754	Belemnites	-0.6	Jones (1992) PhD thesis	from Prokoph et al. (2008)
189.754		189.754	Belemnites	0.6	Jones (1992) PhD thesis	from Prokoph et al. (2008)
189.83		189.83	Belemnites	-0.7	Jones (1992) PhD thesis	from Prokoph et al. (2008)
189.906		189.906	Belemnites	0.5	Jones (1992) PhD thesis	from Prokoph et al. (2008)
189.984		189.984	Belemnites	-0.5	Jones (1992) PhD thesis	from Prokoph et al. (2008)
189.984		189.984	Belemnites	-0.1	Jones (1992) PhD thesis	from Prokoph et al. (2008)
190.06		190.06	Belemnites	-0.3	Jones (1992) PhD thesis	from Prokoph et al. (2008)
190.136		190.136	Belemnites	0.4	Jones (1992) PhD thesis	from Prokoph et al. (2008)
190.214		190.214	Belemnites	-0.7	Jones (1992) PhD thesis	from Prokoph et al. (2008)
190.214		190.214	Belemnites	3	Jones (1992) PhD thesis	from Prokoph et al. (2008)
190.366		190.366	Belemnites	1.85	Jones (1992) PhD thesis	from Prokoph et al. (2008)
190.596		190.596	Belemnites	1.8	Jones (1992) PhD thesis	from Prokoph et al. (2008)
190.674		190.674	Belemnites	2.1	Jones (1992) PhD thesis	from Prokoph et al. (2008)
190.904		190.904	Belemnites	2.3	Jones (1992) PhD thesis	from Prokoph et al. (2008)
190.98		190.98	Belemnites	-0.3	Jones (1992) PhD thesis	from Prokoph et al. (2008)
190.98		190.98	Belemnites	0.4	Jones (1992) PhD thesis	from Prokoph et al. (2008)
191.056		191.056	Belemnites	1.5	Jones (1992) PhD thesis	from Prokoph et al. (2008)
191.056		191.056	Belemnites	2.3	Jones (1992) PhD thesis	from Prokoph et al. (2008)
191.134		191.134	Belemnites	2.7	Jones (1992) PhD thesis	from Prokoph et al. (2008)
191.134		191.134	Belemnites	3.3	Jones (1992) PhD thesis	from Prokoph et al. (2008)
191.21		191.21	Belemnites	2.6	Jones (1992) PhD thesis	from Prokoph et al. (2008)
191.364		191.364	Belemnites	0.55	Jones (1992) PhD thesis	from Prokoph et al. (2008)
191.364		191.364	Belemnites	0.6	Jones (1992) PhD thesis	from Prokoph et al. (2008)
191.44		191.44	Belemnites	1.9	Jones (1992) PhD thesis	from Prokoph et al. (2008)
191.516		191.516	Belemnites	2.4	Jones (1992) PhD thesis	from Prokoph et al. (2008)
191.594		191.594	Belemnites	1.5	Jones (1992) PhD thesis	from Prokoph et al. (2008)
191.594		191.594	Belemnites	2.05	Jones (1992) PhD thesis	from Prokoph et al. (2008)
191.746		191.746	Belemnites	0.6	Jones (1992) PhD thesis	from Prokoph et al. (2008)
191.976		191.976	Belemnites	2.4	Jones (1992) PhD thesis	from Prokoph et al. (2008)
192.13		192.13	Belemnites	1.5	Jones (1992) PhD thesis	from Prokoph et al. (2008)
192.514		192.514	Belemnites	3	Jones (1992) PhD thesis	from Prokoph et al. (2008)
192.744		192.744	Belemnites	2.55	Jones (1992) PhD thesis	from Prokoph et al. (2008)
192.974		192.974	Belemnites	1.95	Jones (1992) PhD thesis	from Prokoph et al. (2008)
192.974		192.974	Belemnites	3.2	Jones (1992) PhD thesis	from Prokoph et al. (2008)
193.126		193.126	Belemnites	2.5	Jones (1992) PhD thesis	from Prokoph et al. (2008)
193.51		193.51	Belemnites	4.4	Jones (1992) PhD thesis	from Prokoph et al. (2008)
193.74		193.74	Belemnites	2.5	Jones (1992) PhD thesis	from Prokoph et al. (2008)
193.816		193.816	Belemnites	1.95	Jones (1992) PhD thesis	from Prokoph et al. (2008)
193.894		193.894	Belemnites	2.7	Jones (1992) PhD thesis	from Prokoph et al. (2008)
194.046		194.046	Belemnites	3.85	Jones (1992) PhD thesis	from Prokoph et al. (2008)
194.276		194.276	Belemnites	3.3	Jones (1992) PhD thesis	from Prokoph et al. (2008)
194.506		194.506	Belemnites	3.2	Jones (1992) PhD thesis	from Prokoph et al. (2008)
194.584		194.584	Belemnites	2.9	Jones (1992) PhD thesis	from Prokoph et al. (2008)
194.66		194.66	Belemnites	1.5	Jones (1992) PhD thesis	from Prokoph et al. (2008)
194.736		194.736	Belemnites	0.9	Jones (1992) PhD thesis	from Prokoph et al. (2008)
195.35		195.35	Belemnites	-0.8	Jones (1992) PhD thesis	from Prokoph et al. (2008)
195.426		195.426	Belemnites	0.8	Jones (1992) PhD thesis	from Prokoph et al. (2008)
195.656		195.656	Belemnites	2.3	Jones (1992) PhD thesis	from Prokoph et al. (2008)
196.116		196.116	Belemnites	0	Jones (1992) PhD thesis	from Prokoph et al. (2008)
196.27		196.27	Belemnites	1.6	Jones (1992) PhD thesis	from Prokoph et al. (2008)
196.5		196.5	Belemnites	0.7	Jones (1992) PhD thesis	from Prokoph et al. (2008)
196.706		196.706	Belemnites	0.8	Jones (1992) PhD thesis	from Prokoph et al. (2008)
197.534		197.534	Belemnites	1.8	Jones (1992) PhD thesis	from Prokoph et al. (2008)
197.809		197.809	Belemnites	1.4	Jones (1992) PhD thesis	from Prokoph et al. (2008)
197.946		197.946	Belemnites	1.8	Jones (1992) PhD thesis	from Prokoph et al. (2008)
198.291		198.291	Belemnites	2.1	Jones (1992) PhD thesis	from Prokoph et al. (2008)
198.36		198.36	Belemnites	0.6	Jones (1992) PhD thesis	from Prokoph et al. (2008)
198.498		198.498	Belemnites	1.3	Jones (1992) PhD thesis	from Prokoph et al. (2008)
198.566		198.566	Belemnites	0.9	Jones (1992) PhD thesis	from Prokoph et al. (2008)
198.636		198.636	Belemnites	2.8	Jones (1992) PhD thesis	from Prokoph et al. (2008)
198.98		198.98	Belemnites	2.7	Jones (1992) PhD thesis	from Prokoph et al. (2008)
199.394		199.394	Belemnites	2.4	Jones (1992) PhD thesis	from Prokoph et al. (2008)
170.625		170.625	Belemnites	1.2	Jones (1992) PhD thesis	from Prokoph et al. (2008)
	186.37	186.37	Belemnites	2.49	Korte and Hesselbo (2011)	from Martinez and Dera (2015)
	186.37	186.37	Belemnites	3.06	Korte and Hesselbo (2011)	from Martinez and Dera (2015)
	186.388	186.388	Belemnites	1.88	Korte and Hesselbo (2011)	from Martinez and Dera (2015)
	186.446	186.446	Belemnites	1.77	Korte and Hesselbo (2011)	from Martinez and Dera (2015)
	186.449	186.449	Belemnites	2.87	Korte and Hesselbo (2011)	from Martinez and Dera (2015)
	186.455	186.455	Belemnites	1.52	Korte and Hesselbo (2011)	from Martinez and Dera (2015)
	186.506	186.506	Belemnites	2.37	Korte and Hesselbo (2011)	from Martinez and Dera (2015)
	186.57	186.57	Belemnites	3.36	Korte and Hesselbo (2011)	from Martinez and Dera (2015)
	186.577	186.577	Belemnites	3.77	Korte and Hesselbo (2011)	from Martinez and Dera (2015)
	186.62	186.62	Belemnites	2.47	Korte and Hesselbo (2011)	from Martinez and Dera (2015)
	186.692	186.692	Belemnites	2.14	Korte and Hesselbo (2011)	from Martinez and Dera (2015)
	186.782	186.782	Belemnites	2.75	Korte and Hesselbo (2011)	from Martinez and Dera (2015)
	187.163	187.163	Belemnites	2.84	Korte and Hesselbo (2011)	from Martinez and Dera (2015)
	187.253	187.253	Belemnites	3.47	Korte and Hesselbo (2011)	from Martinez and Dera (2015)
	187.285	187.285	Belemnites	2.51	Korte and Hesselbo (2011)	from Martinez and Dera (2015)
	187.338	187.338	Belemnites	3.48	Korte and Hesselbo (2011)	from Martinez and Dera (2015)
	187.379	187.379	Belemnites	2.5	Korte and Hesselbo (2011)	from Martinez and Dera (2015)
	187.381	187.381	Belemnites	3.05	Korte and Hesselbo (2011)	from Martinez and Dera (2015)
	187.386	187.386	Belemnites	1.02	Korte and Hesselbo (2011)	from Martinez and Dera (2015)
	187.465	187.465	Belemnites	1.06	Korte and Hesselbo (2011)	from Martinez and Dera (2015)
	187.465	187.465	Belemnites	3.01	Korte and Hesselbo (2011)	from Martinez and Dera (2015)
	187.49	187.49	Belemnites	1.25	Korte and Hesselbo (2011)	from Martinez and Dera (2015)
	187.601	187.601	Belemnites	1.86	Korte and Hesselbo (2011)	from Martinez and Dera (2015)
	188	188	Belemnites	1.99	Korte and Hesselbo (2011)	from Martinez and Dera (2015)
	188.209	188.209	Belemnites	2.34	Korte and Hesselbo (2011)	from Martinez and Dera (2015)
	188.263	188.263	Belemnites	2.54	Korte and Hesselbo (2011)	from Martinez and Dera (2015)
	188.272	188.272	Belemnites	1.56	Korte and Hesselbo (2011)	from Martinez and Dera (2015)
	188.311	188.311	Belemnites	0.67	Korte and Hesselbo (2011)	from Martinez and Dera (2015)
	188.342	188.342	Belemnites	3.26	Korte and Hesselbo (2011)	from Martinez and Dera (2015)
	188.404	188.404	Belemnites	-0.68	Korte and Hesselbo (2011)	from Martinez and Dera (2015)
	188.513	188.513	Belemnites	1	Korte and Hesselbo (2011)	from Martinez and Dera (2015)
	188.513	188.513	Belemnites	1.52	Korte and Hesselbo (2011)	from Martinez and Dera (2015)
	188.545	188.545	Belemnites	2.73	Korte and Hesselbo (2011)	from Martinez and Dera (2015)
	188.551	188.551	Belemnites	1.57	Korte and Hesselbo (2011)	from Martinez and Dera (2015)
	188.561	188.561	Belemnites	2	Korte and Hesselbo (2011)	from Martinez and Dera (2015)
	188.574	188.574	Belemnites	2.99	Korte and Hesselbo (2011)	from Martinez and Dera (2015)
	188.606	188.606	Belemnites	1.78	Korte and Hesselbo (2011)	from Martinez and Dera (2015)
	188.614	188.614	Belemnites	1.6	Korte and Hesselbo (2011)	from Martinez and Dera (2015)
	188.649	188.649	Belemnites	2.42	Korte and Hesselbo (2011)	from Martinez and Dera (2015)
	188.657	188.657	Belemnites	3.05	Korte and Hesselbo (2011)	from Martinez and Dera (2015)
	188.663	188.663	Belemnites	2.62	Korte and Hesselbo (2011)	from Martinez and Dera (2015)
	188.666	188.666	Belemnites	2.83	Korte and Hesselbo (2011)	from Martinez and Dera (2015)
	188.674	188.674	Belemnites	1.48	Korte and Hesselbo (2011)	from Martinez and Dera (2015)
	188.68	188.68	Belemnites	-0.09	Korte and Hesselbo (2011)	Age model from Martinez and Dera (2015)
	188.681	188.681	Belemnites	0.7	Korte and Hesselbo (2011)	from Martinez and Dera (2015)
	188.683	188.683	Belemnites	1.98	Korte and Hesselbo (2011)	from Martinez and Dera (2015)
	188.683	188.683	Belemnites	2.25	Korte and Hesselbo (2011)	from Martinez and Dera (2015)
	188.719	188.719	Belemnites	2.3	Korte and Hesselbo (2011)	from Martinez and Dera (2015)
	188.719	188.719	Belemnites	0.98	Korte and Hesselbo (2011)	from Martinez and Dera (2015)
	188.722	188.722	Belemnites	2.37	Korte and Hesselbo (2011)	from Martinez and Dera (2015)
	188.839	188.839	Belemnites	1.45	Korte and Hesselbo (2011)	from Martinez and Dera (2015)
	188.854	188.854	Belemnites	1.04	Korte and Hesselbo (2011)	from Martinez and Dera (2015)
	188.854	188.854	Belemnites	2.68	Korte and Hesselbo (2011)	from Martinez and Dera (2015)
	188.929	188.929	Belemnites	1.73	Korte and Hesselbo (2011)	from Martinez and Dera (2015)
	188.993	188.993	Belemnites	2.05	Korte and Hesselbo (2011)	from Martinez and Dera (2015)
	189.068	189.068	Belemnites	2.2	Korte and Hesselbo (2011)	from Martinez and Dera (2015)
	189.068	189.068	Belemnites	2.11	Korte and Hesselbo (2011)	from Martinez and Dera (2015)
	189.214	189.214	Belemnites	1.49	Korte and Hesselbo (2011)	from Martinez and Dera (2015)
	189.259	189.259	Belemnites	2.48	Korte and Hesselbo (2011)	from Martinez and Dera (2015)
	189.322	189.322	Belemnites	0.15	Korte and Hesselbo (2011)	from Martinez and Dera (2015)
	189.325	189.325	Belemnites	-1.52	Korte and Hesselbo (2011)	from Martinez and Dera (2015)
	189.333	189.333	Belemnites	0.28	Korte and Hesselbo (2011)	from Martinez and Dera (2015)
	189.784	189.784	Belemnites	1.76	Korte and Hesselbo (2011)	from Martinez and Dera (2015)
	189.803	189.803	Belemnites	-0.34	Korte and Hesselbo (2011)	from Martinez and Dera (2015)
	189.813	189.813	Belemnites	-0.25	Korte and Hesselbo (2011)	from Martinez and Dera (2015)
	189.833	189.833	Belemnites	-0.04	Korte and Hesselbo (2011)	from Martinez and Dera (2015)
	189.851	189.851	Belemnites	1.08	Korte and Hesselbo (2011)	from Martinez and Dera (2015)
	189.908	189.908	Belemnites	0.77	Korte and Hesselbo (2011)	from Martinez and Dera (2015)
	190.026	190.026	Belemnites	1.73	Korte and Hesselbo (2011)	from Martinez and Dera (2015)
	190.036	190.036	Belemnites	0.74	Korte and Hesselbo (2011)	from Martinez and Dera (2015)
	190.064	190.064	Belemnites	1.89	Korte and Hesselbo (2011)	from Martinez and Dera (2015)
	190.157	190.157	Belemnites	0.87	Korte and Hesselbo (2011)	from Martinez and Dera (2015)
	190.175	190.175	Belemnites	-2.24	Korte and Hesselbo (2011)	Age model from Martinez and Dera (2015).
	190.221	190.221	Belemnites	0.66	Korte and Hesselbo (2011)	from Martinez and Dera (2015)
	190.221	190.221	Belemnites	0.79	Korte and Hesselbo (2011)	from Martinez and Dera (2015)
	190.38	190.38	Belemnites	0.99	Korte and Hesselbo (2011)	from Martinez and Dera (2015)
	190.395	190.395	Belemnites	0.79	Korte and Hesselbo (2011)	from Martinez and Dera (2015)
	190.446	190.446	Belemnites	1.76	Korte and Hesselbo (2011)	from Martinez and Dera (2015)
	190.453	190.453	Belemnites	1.07	Korte and Hesselbo (2011)	from Martinez and Dera (2015)
	190.474	190.474	Belemnites	-0.24	Korte and Hesselbo (2011)	from Martinez and Dera (2015)
	190.689	190.689	Belemnites	-0.87	Korte and Hesselbo (2011)	from Martinez and Dera (2015)
	190.744	190.744	Belemnites	-0.13	Korte and Hesselbo (2011)	from Martinez and Dera (2015)
	190.766	190.766	Belemnites	-0.05	Korte and Hesselbo (2011)	from Martinez and Dera (2015)
	190.782	190.782	Belemnites	-0.84	Korte and Hesselbo (2011)	from Martinez and Dera (2015)
	190.782	190.782	Belemnites	-0.8	Korte and Hesselbo (2011)	from Martinez and Dera (2015)
	190.782	190.782	Belemnites	-0.59	Korte and Hesselbo (2011)	from Martinez and Dera (2015)
	190.782	190.782	Belemnites	-0.69	Korte and Hesselbo (2011)	from Martinez and Dera (2015)
	190.782	190.782	Belemnites	-1.1	Korte and Hesselbo (2011)	from Martinez and Dera (2015)
	190.782	190.782	Belemnites	-1.05	Korte and Hesselbo (2011)	from Martinez and Dera (2015)
	190.782	190.782	Belemnites	-1.38	Korte and Hesselbo (2011)	from Martinez and Dera (2015)
	190.782	190.782	Belemnites	-0.42	Korte and Hesselbo (2011)	from Martinez and Dera (2015)
	190.782	190.782	Belemnites	-1.21	Korte and Hesselbo (2011)	from Martinez and Dera (2015)
	190.788	190.788	Belemnites	1.5	Korte and Hesselbo (2011)	from Martinez and Dera (2015)
	190.789	190.789	Belemnites	1.38	Korte and Hesselbo (2011)	from Martinez and Dera (2015)
	190.797	190.797	Belemnites	1.26	Korte and Hesselbo (2011)	from Martinez and Dera (2015)
	190.801	190.801	Belemnites	0.59	Korte and Hesselbo (2011)	from Martinez and Dera (2015)
	190.801	190.801	Belemnites	2.17	Korte and Hesselbo (2011)	from Martinez and Dera (2015)
	190.803	190.803	Belemnites	0.95	Korte and Hesselbo (2011)	from Martinez and Dera (2015)
	190.804	190.804	Belemnites	1.16	Korte and Hesselbo (2011)	from Martinez and Dera (2015)
	190.809	190.809	Belemnites	-0.81	Korte and Hesselbo (2011)	from Martinez and Dera (2015)
	190.809	190.809	Belemnites	0.18	Korte and Hesselbo (2011)	from Martinez and Dera (2015)
	191.17	191.17	Belemnites	1.11	Korte and Hesselbo (2011)	from Martinez and Dera (2015)
	191.2	191.2	Belemnites	0.99	Korte and Hesselbo (2011)	from Martinez and Dera (2015)
	191.2	191.2	Belemnites	1.63	Korte and Hesselbo (2011)	from Martinez and Dera (2015)
	191.24	191.24	Belemnites	1.8	Korte and Hesselbo (2011)	from Martinez and Dera (2015)
	191.53	191.53	Belemnites	2.02	Korte and Hesselbo (2011)	from Martinez and Dera (2015)
	191.95	191.95	Belemnites	2.45	Korte and Hesselbo (2011)	from Martinez and Dera (2015)
	192	192	Belemnites	1.47	Korte and Hesselbo (2011)	from Martinez and Dera (2015)
	192.85	192.85	Belemnites	2.49	Korte and Hesselbo (2011)	from Martinez and Dera (2015)
	192.93	192.93	Belemnites	2.38	Korte and Hesselbo (2011)	from Martinez and Dera (2015)
	193	193	Belemnites	0.54	Korte and Hesselbo (2011)	from Martinez and Dera (2015)
	193.081	193.081	Belemnites	-0.06	Korte and Hesselbo (2011)	from Martinez and Dera (2015)
	193.114	193.114	Belemnites	2.57	Korte and Hesselbo (2011)	from Martinez and Dera (2015)
	193.5	193.5	Belemnites	2.08	Korte and Hesselbo (2011)	from Martinez and Dera (2015)
	193.6	193.6	Belemnites	1.34	Korte and Hesselbo (2011)	from Martinez and Dera (2015)
	193.85	193.85	Belemnites	1.56	Korte and Hesselbo (2011)	from Martinez and Dera (2015)
	193.9	193.9	Belemnites	1.56	Korte and Hesselbo (2011)	from Martinez and Dera (2015)
	194.144	194.144	Belemnites	2.95	Korte and Hesselbo (2011)	from Martinez and Dera (2015)
	194.144	194.144	Belemnites	2.31	Korte and Hesselbo (2011)	from Martinez and Dera (2015)
	196.2	196.2	Belemnites	2.44	Korte and Hesselbo (2011)	from Martinez and Dera (2015)
	181.825	181.825	Belemnites	3	Korte and Hesselbo (2011)	from Martinez and Dera (2015)
	181.938	181.938	Belemnites	2.58	Korte and Hesselbo (2011)	from Martinez and Dera (2015)
	181.957	181.957	Belemnites	3.27	Korte and Hesselbo (2011)	from Martinez and Dera (2015)
	181.966	181.966	Belemnites	2.57	Korte and Hesselbo (2011)	from Martinez and Dera (2015)
	182.33	182.33	Belemnites	3.31	Korte and Hesselbo (2011)	from Martinez and Dera (2015)
	182.415	182.415	Belemnites	1.95	Korte and Hesselbo (2011)	from Martinez and Dera (2015)
	182.62	182.62	Belemnites	0.85	Korte and Hesselbo (2011)	from Martinez and Dera (2015)
	182.649	182.649	Belemnites	1.43	Korte and Hesselbo (2011)	from Martinez and Dera (2015)
	182.649	182.649	Belemnites	1.28	Korte and Hesselbo (2011)	from Martinez and Dera (2015)
	182.649	182.649	Belemnites	0.91	Korte and Hesselbo (2011)	from Martinez and Dera (2015)
	182.654	182.654	Belemnites	1.28	Korte and Hesselbo (2011)	from Martinez and Dera (2015)
	182.654	182.654	Belemnites	1.33	Korte and Hesselbo (2011)	from Martinez and Dera (2015)
	182.654	182.654	Belemnites	1.92	Korte and Hesselbo (2011)	from Martinez and Dera (2015)
	182.654	182.654	Belemnites	1.15	Korte and Hesselbo (2011)	from Martinez and Dera (2015)
	182.671	182.671	Belemnites	1.65	Korte and Hesselbo (2011)	from Martinez and Dera (2015)
	182.95	182.95	Belemnites	1.17	Korte and Hesselbo (2011)	from Martinez and Dera (2015)
	183	183	Belemnites	-0.3	Korte and Hesselbo (2011)	from Martinez and Dera (2015)
	183.717	183.717	Belemnites	1.07	Korte and Hesselbo (2011)	from Martinez and Dera (2015)
	183.718	183.718	Belemnites	2.53	Korte and Hesselbo (2011)	from Martinez and Dera (2015)
	183.82	183.82	Belemnites	2.44	Korte and Hesselbo (2011)	from Martinez and Dera (2015)
	184.036	184.036	Belemnites	2.48	Korte and Hesselbo (2011)	from Martinez and Dera (2015)
	184.074	184.074	Belemnites	2.41	Korte and Hesselbo (2011)	from Martinez and Dera (2015)
	184.094	184.094	Belemnites	0.39	Korte and Hesselbo (2011)	from Martinez and Dera (2015)
	184.107	184.107	Belemnites	2.23	Korte and Hesselbo (2011)	from Martinez and Dera (2015)
	184.161	184.161	Belemnites	1.74	Korte and Hesselbo (2011)	from Martinez and Dera (2015)
	184.184	184.184	Belemnites	1.66	Korte and Hesselbo (2011)	from Martinez and Dera (2015)
	184.193	184.193	Belemnites	2.4	Korte and Hesselbo (2011)	from Martinez and Dera (2015)
	184.205	184.205	Belemnites	2.46	Korte and Hesselbo (2011)	from Martinez and Dera (2015)
	184.437	184.437	Belemnites	1.88	Korte and Hesselbo (2011)	from Martinez and Dera (2015)
	184.447	184.447	Belemnites	1.36	Korte and Hesselbo (2011)	from Martinez and Dera (2015)
	184.57	184.57	Belemnites	2.13	Korte and Hesselbo (2011)	from Martinez and Dera (2015)
	184.576	184.576	Belemnites	3.06	Korte and Hesselbo (2011)	from Martinez and Dera (2015)
	184.607	184.607	Belemnites	3.37	Korte and Hesselbo (2011)	from Martinez and Dera (2015)
	184.648	184.648	Belemnites	3.01	Korte and Hesselbo (2011)	from Martinez and Dera (2015)
	184.663	184.663	Belemnites	3.21	Korte and Hesselbo (2011)	from Martinez and Dera (2015)
	185.142	185.142	Belemnites	1.52	Korte and Hesselbo (2011)	from Martinez and Dera (2015)
	185.229	185.229	Belemnites	4.33	Korte and Hesselbo (2011)	from Martinez and Dera (2015)
	185.287	185.287	Belemnites	2.87	Korte and Hesselbo (2011)	from Martinez and Dera (2015)
	185.287	185.287	Belemnites	2.17	Korte and Hesselbo (2011)	from Martinez and Dera (2015)
	185.338	185.338	Belemnites	0.42	Korte and Hesselbo (2011)	from Martinez and Dera (2015)
	185.596	185.596	Belemnites	2.09	Korte and Hesselbo (2011)	from Martinez and Dera (2015)
	185.641	185.641	Belemnites	1.86	Korte and Hesselbo (2011)	from Martinez and Dera (2015)
	185.769	185.769	Belemnites	2.38	Korte and Hesselbo (2011)	from Martinez and Dera (2015)
	185.844	185.844	Belemnites	2.82	Korte and Hesselbo (2011)	from Martinez and Dera (2015)
	185.952	185.952	Belemnites	2.56	Korte and Hesselbo (2011)	from Martinez and Dera (2015)
	185.966	185.966	Belemnites	2.46	Korte and Hesselbo (2011)	from Martinez and Dera (2015)
	186.156	186.156	Belemnites	2.42	Korte and Hesselbo (2011)	from Martinez and Dera (2015)
	179.53	179.53	Belemnites	2.66	Li et al. (2012)	from Martinez and Dera (2015)
	179.55	179.55	Belemnites	3.95	Li et al. (2012)	from Martinez and Dera (2015)
	179.55	179.55	Belemnites	2.73	Li et al. (2012)	from Martinez and Dera (2015)
	179.55	179.55	Belemnites	1.39	Li et al. (2012)	from Martinez and Dera (2015)
	179.55	179.55	Belemnites	4.67	Li et al. (2012)	from Martinez and Dera (2015)
	179.6	179.6	Belemnites	2.89	Li et al. (2012)	from Martinez and Dera (2015)
	179.6	179.6	Belemnites	3.22	Li et al. (2012)	from Martinez and Dera (2015)
	179.6	179.6	Belemnites	2.85	Li et al. (2012)	from Martinez and Dera (2015)
	179.6	179.6	Belemnites	2.99	Li et al. (2012)	from Martinez and Dera (2015)
	179.6	179.6	Belemnites	2.8	Li et al. (2012)	from Martinez and Dera (2015)
	179.621	179.621	Belemnites	3.29	Li et al. (2012)	from Martinez and Dera (2015)
	179.718	179.718	Belemnites	2.92	Li et al. (2012)	from Martinez and Dera (2015)
	179.787	179.787	Belemnites	3.38	Li et al. (2012)	from Martinez and Dera (2015)
	179.856	179.856	Belemnites	2.47	Li et al. (2012)	from Martinez and Dera (2015)
	180.353	180.353	Belemnites	3.02	Li et al. (2012)	from Martinez and Dera (2015)
	180.357	180.357	Belemnites	3.62	Li et al. (2012)	from Martinez and Dera (2015)
	180.36	180.36	Belemnites	2.2	Li et al. (2012)	from Martinez and Dera (2015)
	180.36	180.36	Belemnites	2.88	Li et al. (2012)	from Martinez and Dera (2015)
	180.434	180.434	Belemnites	3.18	Li et al. (2012)	from Martinez and Dera (2015)
	180.434	180.434	Belemnites	4.6	Li et al. (2012)	from Martinez and Dera (2015)
	180.438	180.438	Belemnites	2.16	Li et al. (2012)	from Martinez and Dera (2015)
	180.438	180.438	Belemnites	4.64	Li et al. (2012)	from Martinez and Dera (2015)
	180.448	180.448	Belemnites	4.22	Li et al. (2012)	from Martinez and Dera (2015)
	180.451	180.451	Belemnites	4.29	Li et al. (2012)	from Martinez and Dera (2015)
	180.48	180.48	Belemnites	4.92	Li et al. (2012)	from Martinez and Dera (2015)
	180.495	180.495	Belemnites	4.19	Li et al. (2012)	from Martinez and Dera (2015)
	180.526	180.526	Belemnites	1.44	Li et al. (2012)	from Martinez and Dera (2015)
	180.801	180.801	Belemnites	4.63	Li et al. (2012)	from Martinez and Dera (2015)
	180.828	180.828	Belemnites	1.75	Li et al. (2012)	from Martinez and Dera (2015)
	180.836	180.836	Belemnites	4.08	Li et al. (2012)	from Martinez and Dera (2015)
	180.839	180.839	Belemnites	4.51	Li et al. (2012)	from Martinez and Dera (2015)
	180.839	180.839	Belemnites	4.54	Li et al. (2012)	from Martinez and Dera (2015)
	180.847	180.847	Belemnites	4.56	Li et al. (2012)	from Martinez and Dera (2015)
	180.86	180.86	Belemnites	3.83	Li et al. (2012)	from Martinez and Dera (2015)
	180.886	180.886	Belemnites	2.06	Li et al. (2012)	from Martinez and Dera (2015)
	180.912	180.912	Belemnites	2.79	Li et al. (2012)	from Martinez and Dera (2015)
	180.912	180.912	Belemnites	2.64	Li et al. (2012)	from Martinez and Dera (2015)
	180.913	180.913	Belemnites	3.03	Li et al. (2012)	from Martinez and Dera (2015)
	180.915	180.915	Belemnites	3.17	Li et al. (2012)	from Martinez and Dera (2015)
	180.915	180.915	Belemnites	3.42	Li et al. (2012)	from Martinez and Dera (2015)
	180.964	180.964	Belemnites	3.13	Li et al. (2012)	from Martinez and Dera (2015)
	180.967	180.967	Belemnites	3.35	Li et al. (2012)	from Martinez and Dera (2015)
	180.977	180.977	Belemnites	2.43	Li et al. (2012)	from Martinez and Dera (2015)
	180.992	180.992	Belemnites	1.69	Li et al. (2012)	from Martinez and Dera (2015)
	180.999	180.999	Belemnites	2.91	Li et al. (2012)	from Martinez and Dera (2015)
	180.999	180.999	Belemnites	3.07	Li et al. (2012)	from Martinez and Dera (2015)
	180.999	180.999	Belemnites	3.29	Li et al. (2012)	from Martinez and Dera (2015)
	181	181	Belemnites	2.15	Li et al. (2012)	from Martinez and Dera (2015)
	181.045	181.045	Belemnites	2.15	Li et al. (2012)	from Martinez and Dera (2015)
	181.126	181.126	Belemnites	1.31	Li et al. (2012)	from Martinez and Dera (2015)
	171.2	171.2	Belemnites	0.76	Longinelli et al. (2002)	from Martinez and Dera (2015)
180.5	177.12	177.12	Belemnites	2.75	McArthur et al. (2000)	from Martinez and Dera (2015)
180.52	177.15	177.15	Belemnites	3.27	McArthur et al. (2000)	from Martinez and Dera (2015)
180.54	177.2	177.2	Belemnites	2.91	McArthur et al. (2000)	from Martinez and Dera (2015)
180.55	177.23	177.23	Belemnites	2.98	McArthur et al. (2000)	from Martinez and Dera (2015)
180.55	177.25	177.25	Belemnites	1.92	McArthur et al. (2000)	from Martinez and Dera (2015)
180.61	177.33	177.33	Belemnites	3.01	McArthur et al. (2000)	from Martinez and Dera (2015)
180.62	177.399	177.399	Belemnites	2.8	McArthur et al. (2000)	from Martinez and Dera (2015)
180.63	177.538	177.538	Belemnites	2.43	McArthur et al. (2000)	from Martinez and Dera (2015)
180.64	177.569	177.569	Belemnites	3.81	McArthur et al. (2000)	from Martinez and Dera (2015)
180.64	177.569	177.569	Belemnites	2.9	McArthur et al. (2000)	from Martinez and Dera (2015)
180.69	178.052	178.052	Belemnites	2.63	McArthur et al. (2000)	from Martinez and Dera (2015)
180.7	178.2	178.2	Belemnites	2.87	McArthur et al. (2000)	from Martinez and Dera (2015)
180.77	178.356	178.356	Belemnites	4.06	McArthur et al. (2000)	from Martinez and Dera (2015)
180.85	178.525	178.525	Belemnites	2.81	McArthur et al. (2000)	from Martinez and Dera (2015)
180.87	178.567	178.567	Belemnites	2.64	McArthur et al. (2000)	from Martinez and Dera (2015)
180.87	178.567	178.567	Belemnites	2.77	McArthur et al. (2000)	from Martinez and Dera (2015)
180.88	179.227	179.227	Belemnites	2.4	McArthur et al. (2000)	from Martinez and Dera (2015)
180.89	179.254	179.254	Belemnites	3.04	McArthur et al. (2000)	from Martinez and Dera (2015)
180.94	179.365	179.365	Belemnites	3.45	McArthur et al. (2000)	from Martinez and Dera (2015)
180.95	179.4	179.4	Belemnites	4.02	McArthur et al. (2000)	from Martinez and Dera (2015)
180.96	179.436	179.436	Belemnites	2.67	McArthur et al. (2000)	from Martinez and Dera (2015)
180.98	179.477	179.477	Belemnites	2.73	McArthur et al. (2000)	from Martinez and Dera (2015)
181	179.484	179.484	Belemnites	3.3	McArthur et al. (2000)	from Martinez and Dera (2015)
181.02	179.519	179.519	Belemnites	3.09	McArthur et al. (2000)	from Martinez and Dera (2015)
181.03	179.524	179.524	Belemnites	2.86	McArthur et al. (2000)	from Martinez and Dera (2015)
181.04	179.694	179.694	Belemnites	4.42	McArthur et al. (2000)	from Martinez and Dera (2015)
181.06	179.802	179.802	Belemnites	4.19	McArthur et al. (2000)	from Martinez and Dera (2015)
181.08	179.875	179.875	Belemnites	3.42	McArthur et al. (2000)	from Martinez and Dera (2015)
181.1	179.957	179.957	Belemnites	4.06	McArthur et al. (2000)	from Martinez and Dera (2015)
181.12	180.066	180.066	Belemnites	3.46	McArthur et al. (2000)	from Martinez and Dera (2015)
181.15	180.17	180.17	Belemnites	4.29	McArthur et al. (2000)	from Martinez and Dera (2015)
181.15	180.2	180.2	Belemnites	2.69	McArthur et al. (2000)	from Martinez and Dera (2015)
181.19	180.336	180.336	Belemnites	3.89	McArthur et al. (2000)	from Martinez and Dera (2015)
181.2	180.36	180.36	Belemnites	3.71	McArthur et al. (2000)	from Martinez and Dera (2015)
181.27	180.458	180.458	Belemnites	4.14	McArthur et al. (2000)	from Martinez and Dera (2015)
181.32	180.504	180.504	Belemnites	2.83	McArthur et al. (2000)	from Martinez and Dera (2015)
181.39	180.556	180.556	Belemnites	4.58	McArthur et al. (2000)	from Martinez and Dera (2015)
181.54	180.68	180.68	Belemnites	4.7	McArthur et al. (2000)	from Martinez and Dera (2015)
181.59	180.723	180.723	Belemnites	4.82	McArthur et al. (2000)	from Martinez and Dera (2015)
181.62	180.752	180.752	Belemnites	5.1	McArthur et al. (2000)	from Martinez and Dera (2015)
181.65	180.771	180.771	Belemnites	4.47	McArthur et al. (2000)	from Martinez and Dera (2015)
181.72	180.83	180.83	Belemnites	2.47	McArthur et al. (2000)	from Martinez and Dera (2015)
181.81	180.912	180.912	Belemnites	2.25	McArthur et al. (2000)	from Martinez and Dera (2015)
181.83	180.928	180.928	Belemnites	2.32	McArthur et al. (2000)	from Martinez and Dera (2015)
181.87	180.957	180.957	Belemnites	2.43	McArthur et al. (2000)	from Martinez and Dera (2015)
181.9	180.98	180.98	Belemnites	2.96	McArthur et al. (2000)	from Martinez and Dera (2015)
181.95	181.026	181.026	Belemnites	4.1	McArthur et al. (2000)	from Martinez and Dera (2015)
181.97	181.045	181.045	Belemnites	4.69	McArthur et al. (2000)	from Martinez and Dera (2015)
182.06	181.114	181.114	Belemnites	5.5	McArthur et al. (2000)	from Martinez and Dera (2015)
182.11	181.16	181.16	Belemnites	4.12	McArthur et al. (2000)	from Martinez and Dera (2015)
182.12	181.169	181.169	Belemnites	4.38	McArthur et al. (2000)	from Martinez and Dera (2015)
182.14	181.182	181.182	Belemnites	4.72	McArthur et al. (2000)	from Martinez and Dera (2015)
182.15	181.192	181.192	Belemnites	3.65	McArthur et al. (2000)	from Martinez and Dera (2015)
182.25	181.275	181.275	Belemnites	5.55	McArthur et al. (2000)	from Martinez and Dera (2015)
182.3	181.317	181.317	Belemnites	5.63	McArthur et al. (2000)	from Martinez and Dera (2015)
182.32	181.336	181.336	Belemnites	5.97	McArthur et al. (2000)	from Martinez and Dera (2015)
182.34	181.348	181.348	Belemnites	6.36	McArthur et al. (2000)	from Martinez and Dera (2015)
182.39	181.388	181.388	Belemnites	4.08	McArthur et al. (2000)	from Martinez and Dera (2015)
182.4	181.402	181.402	Belemnites	3.63	McArthur et al. (2000)	from Martinez and Dera (2015)
182.43	181.425	181.425	Belemnites	5.29	McArthur et al. (2000)	from Martinez and Dera (2015)
182.44	181.435	181.435	Belemnites	3.29	McArthur et al. (2000)	from Martinez and Dera (2015)
182.44	181.435	181.435	Belemnites	4.34	McArthur et al. (2000)	from Martinez and Dera (2015)
182.5	181.487	181.487	Belemnites	2.36	McArthur et al. (2000)	from Martinez and Dera (2015)
182.57	181.541	181.541	Belemnites	1.82	McArthur et al. (2000)	from Martinez and Dera (2015)
182.58	181.55	181.55	Belemnites	2	McArthur et al. (2000)	from Martinez and Dera (2015)
182.61		181.588	Belemnites	3.09	McArthur et al. (2000)	from Dera et al. (2011)
182.66		181.65	Belemnites	3.31	McArthur et al. (2000)	from Dera et al. (2011)
182.7	181.7	181.7	Belemnites	2	McArthur et al. (2000)	from Martinez and Dera (2015)
182.72	181.72	181.72	Belemnites	1.68	McArthur et al. (2000)	from Martinez and Dera (2015)
182.72	181.73	181.73	Belemnites	2.91	McArthur et al. (2000)	from Martinez and Dera (2015)
182.72	181.74	181.74	Belemnites	3.52	McArthur et al. (2000)	from Martinez and Dera (2015)
182.73	181.75	181.75	Belemnites	1.92	McArthur et al. (2000)	from Martinez and Dera (2015)
182.74	181.78	181.78	Belemnites	2.55	McArthur et al. (2000)	from Martinez and Dera (2015)
182.74	181.8	181.8	Belemnites	3.18	McArthur et al. (2000)	from Martinez and Dera (2015)
182.75	181.835	181.835	Belemnites	2.29	McArthur et al. (2000)	from Martinez and Dera (2015)
182.76	181.848	181.848	Belemnites	2.2	McArthur et al. (2000)	from Martinez and Dera (2015)
182.77	181.89	181.89	Belemnites	2.41	McArthur et al. (2000)	from Martinez and Dera (2015)
182.78	181.912	181.912	Belemnites	3.88	McArthur et al. (2000)	from Martinez and Dera (2015)
182.85	182.18	182.18	Belemnites	2.49	McArthur et al. (2000)	from Martinez and Dera (2015)
182.85	182.18	182.18	Belemnites	2.53	McArthur et al. (2000)	from Martinez and Dera (2015)
182.93	182.35	182.35	Belemnites	2.33	McArthur et al. (2000)	from Martinez and Dera (2015)
182.95	182.52	182.52	Belemnites	3.17	McArthur et al. (2000)	from Martinez and Dera (2015)
182.95	182.53	182.53	Belemnites	1.96	McArthur et al. (2000)	from Martinez and Dera (2015)
182.98	182.62	182.62	Belemnites	2.82	McArthur et al. (2000)	from Martinez and Dera (2015)
183	182.69	182.69	Belemnites	1.63	McArthur et al. (2000)	from Martinez and Dera (2015)
183	182.69	182.69	Belemnites	1.59	McArthur et al. (2000)	from Martinez and Dera (2015)
183	182.7	182.7	Belemnites	1.09	McArthur et al. (2000)	from Martinez and Dera (2015)
183	182.7	182.7	Belemnites	1.46	McArthur et al. (2000)	from Martinez and Dera (2015)
183.11	182.827	182.827	Belemnites	1.29	McArthur et al. (2000)	from Martinez and Dera (2015)
183.13		182.845	Belemnites	1.64	McArthur et al. (2000)	from Martinez and Dera (2015)
183.37	183.131	183.131	Belemnites	2.21	McArthur et al. (2000)	from Martinez and Dera (2015)
184.19	184.091	184.091	Belemnites	2.42	McArthur et al. (2000)	from Martinez and Dera (2015)
184.2	184.1	184.1	Belemnites	1.5	McArthur et al. (2000)	from Martinez and Dera (2015)
184.62	184.616	184.616	Belemnites	3.36	McArthur et al. (2000)	from Martinez and Dera (2015)
184.71	184.716	184.716	Belemnites	2.41	McArthur et al. (2000)	from Martinez and Dera (2015)
184.81	184.836	184.836	Belemnites	2.04	McArthur et al. (2000)	from Martinez and Dera (2015)
184.93	184.986	184.986	Belemnites	3.54	McArthur et al. (2000)	from Martinez and Dera (2015)
185.13	185.234	185.234	Belemnites	3	McArthur et al. (2000)	from Martinez and Dera (2015)
185.62	185.824	185.824	Belemnites	2.94	McArthur et al. (2000)	from Martinez and Dera (2015)
186.07	186.367	186.367	Belemnites	2.28	McArthur et al. (2000)	from Martinez and Dera (2015)
186.34	186.701	186.701	Belemnites	2.77	McArthur et al. (2000)	from Martinez and Dera (2015)
186.35	186.707	186.707	Belemnites	2.57	McArthur et al. (2000)	from Martinez and Dera (2015)
187	187.5	187.5	Belemnites	2.45	McArthur et al. (2000)	from Martinez and Dera (2015)
171.47	170.205	170.205	Belemnites	1.06	Metodiev and Koleva-Rekalova (2008)	from Dera et al. (2011)
171.56	170.23	170.23	Belemnites	1.42	Metodiev and Koleva-Rekalova (2008)	from Dera et al. (2011)
172.05	170.479	170.479	Belemnites	0.78	Metodiev and Koleva-Rekalova (2008)	from Dera et al. (2011)
174.05	171.666	171.666	Belemnites	0.22	Metodiev and Koleva-Rekalova (2008)	from Dera et al. (2011)
175.26	173.35	173.35	Belemnites	0.97	Metodiev and Koleva-Rekalova (2008)	from Dera et al. (2011)
175.38	173.6	173.6	Belemnites	1.15	Metodiev and Koleva-Rekalova (2008)	from Dera et al. (2011)
175.54	173.975	173.975	Belemnites	1.05	Metodiev and Koleva-Rekalova (2008)	from Dera et al. (2011)
175.82	174.178	174.178	Belemnites	1.07	Metodiev and Koleva-Rekalova (2008)	from Dera et al. (2011)
176.1	174.275	174.275	Belemnites	1.82	Metodiev and Koleva-Rekalova (2008)	from Dera et al. (2011)
176.38	174.37	174.37	Belemnites	1.68	Metodiev and Koleva-Rekalova (2008)	from Dera et al. (2011)
177.1	174.58	174.58	Belemnites	1.04	Metodiev and Koleva-Rekalova (2008)	from Dera et al. (2011)
177.1	174.58	174.58	Belemnites	1	Metodiev and Koleva-Rekalova (2008)	from Dera et al. (2011)
177.78	174.761	174.761	Belemnites	0.14	Metodiev and Koleva-Rekalova (2008)	from Dera et al. (2011)
178.61	175.019	175.019	Belemnites	1.33	Metodiev and Koleva-Rekalova (2008)	from Dera et al. (2011)
178.75	175.104	175.104	Belemnites	1.17	Metodiev and Koleva-Rekalova (2008)	from Dera et al. (2011)
178.86	175.175	175.175	Belemnites	1.49	Metodiev and Koleva-Rekalova (2008)	from Dera et al. (2011)
178.87	175.181	175.181	Belemnites	0.2	Metodiev and Koleva-Rekalova (2008)	from Dera et al. (2011)
179.05	175.296	175.296	Belemnites	-0.46	Metodiev and Koleva-Rekalova (2008)	from Dera et al. (2011)
179.3	175.45	175.45	Belemnites	1.33	Metodiev and Koleva-Rekalova (2008)	from Dera et al. (2011)
179.48	175.565	175.565	Belemnites	0.38	Metodiev and Koleva-Rekalova (2008)	from Dera et al. (2011)
179.61	175.642	175.642	Belemnites	1.12	Metodiev and Koleva-Rekalova (2008)	from Dera et al. (2011)
179.73	175.719	175.719	Belemnites	1.05	Metodiev and Koleva-Rekalova (2008)	from Dera et al. (2011)
179.88	175.815	175.815	Belemnites	1.82	Metodiev and Koleva-Rekalova (2008)	from Dera et al. (2011)
180.17	175.992	175.992	Belemnites	1.51	Metodiev and Koleva-Rekalova (2008)	from Dera et al. (2011)
180.22	176.026	176.026	Belemnites	1.19	Metodiev and Koleva-Rekalova (2008)	from Dera et al. (2011)
180.33	176.096	176.096	Belemnites	2.79	Metodiev and Koleva-Rekalova (2008)	from Dera et al. (2011)
180.48	176.187	176.187	Belemnites	2.27	Metodiev and Koleva-Rekalova (2008)	from Dera et al. (2011)
180.54	176.564	176.564	Belemnites	1.67	Metodiev and Koleva-Rekalova (2008)	from Dera et al. (2011)
180.58	176.978	176.978	Belemnites	1.6	Metodiev and Koleva-Rekalova (2008)	from Dera et al. (2011)
180.61	177.1	177.1	Belemnites	0.86	Metodiev and Koleva-Rekalova (2008)	from Dera et al. (2011)
180.62	177.422	177.422	Belemnites	1.83	Metodiev and Koleva-Rekalova (2008)	from Dera et al. (2011)
180.66	177.836	177.836	Belemnites	1.57	Metodiev and Koleva-Rekalova (2008)	from Dera et al. (2011)
180.67	177.867	177.867	Belemnites	1.8	Metodiev and Koleva-Rekalova (2008)	from Dera et al. (2011)
180.83	179.097	179.097	Belemnites	1.57	Metodiev and Koleva-Rekalova (2008)	from Dera et al. (2011)
180.84	179.123	179.123	Belemnites	0.51	Metodiev and Koleva-Rekalova (2008)	from Dera et al. (2011)
180.87	179.19	179.19	Belemnites	1.38	Metodiev and Koleva-Rekalova (2008)	from Dera et al. (2011)
180.98	179.469	179.469	Belemnites	1.78	Metodiev and Koleva-Rekalova (2008)	from Dera et al. (2011)
181.09	179.911	179.911	Belemnites	2.11	Metodiev and Koleva-Rekalova (2008)	from Dera et al. (2011)
181.09	179.911	179.911	Belemnites	0.96	Metodiev and Koleva-Rekalova (2008)	from Dera et al. (2011)
181.18	180.319	180.319	Belemnites	1.14	Metodiev and Koleva-Rekalova (2008)	from Dera et al. (2011)
181.2	180.4	180.4	Belemnites	0.96	Metodiev and Koleva-Rekalova (2008)	from Dera et al. (2011)
181.29	180.479	180.479	Belemnites	1.3	Metodiev and Koleva-Rekalova (2008)	from Dera et al. (2011)
181.52	180.668	180.668	Belemnites	3.21	Metodiev and Koleva-Rekalova (2008)	from Dera et al. (2011)
181.53	180.674	180.674	Belemnites	1.97	Metodiev and Koleva-Rekalova (2008)	from Dera et al. (2011)
181.71	180.829	180.829	Belemnites	2.32	Metodiev and Koleva-Rekalova (2008)	from Dera et al. (2011)
181.76	180.869	180.869	Belemnites	1.89	Metodiev and Koleva-Rekalova (2008)	from Dera et al. (2011)
181.95	181.025	181.025	Belemnites	1.35	Metodiev and Koleva-Rekalova (2008)	from Dera et al. (2011)
182.18	181.22	181.22	Belemnites	1.59	Metodiev and Koleva-Rekalova (2008)	from Dera et al. (2011)
182.49	181.471	181.471	Belemnites	1.49	Metodiev and Koleva-Rekalova (2008)	from Dera et al. (2011)
182.61	181.572	181.572	Belemnites	2.13	Metodiev and Koleva-Rekalova (2008)	from Dera et al. (2011)
182.61	181.579	181.579	Belemnites	2.59	Metodiev and Koleva-Rekalova (2008)	from Dera et al. (2011)
182.74	181.8	181.8	Belemnites	1.12	Metodiev and Koleva-Rekalova (2008)	from Dera et al. (2011)
182.79	181.95	181.95	Belemnites	1.68	Metodiev and Koleva-Rekalova (2008)	from Dera et al. (2011)
182.83	182.1	182.1	Belemnites	2.45	Metodiev and Koleva-Rekalova (2008)	from Dera et al. (2011)
182.87	182.25	182.25	Belemnites	2.55	Metodiev and Koleva-Rekalova (2008)	from Dera et al. (2011)
182.93	182.438	182.438	Belemnites	3.75	Metodiev and Koleva-Rekalova (2008)	from Dera et al. (2011)
182.99	182.662	182.662	Belemnites	2.69	Metodiev and Koleva-Rekalova (2008)	from Dera et al. (2011)
183.03	182.74	182.74	Belemnites	1.57	Metodiev and Koleva-Rekalova (2008)	from Dera et al. (2011)
183.1	182.82	182.82	Belemnites	0.74	Metodiev and Koleva-Rekalova (2008)	from Dera et al. (2011)
183.17	182.9	182.9	Belemnites	1.77	Metodiev and Koleva-Rekalova (2008)	from Dera et al. (2011)
183.38	183.14	183.14	Belemnites	1.18	Metodiev and Koleva-Rekalova (2008)	from Dera et al. (2011)
183.5	183.28	183.28	Belemnites	1.18	Metodiev and Koleva-Rekalova (2008)	from Dera et al. (2011)
183.65	183.46	183.46	Belemnites	1.36	Metodiev and Koleva-Rekalova (2008)	from Dera et al. (2011)
183.72	183.54	183.54	Belemnites	1.74	Metodiev and Koleva-Rekalova (2008)	from Dera et al. (2011)
183.79	183.62	183.62	Belemnites	2.73	Metodiev and Koleva-Rekalova (2008)	from Dera et al. (2011)
184.1	183.98	183.98	Belemnites	1.09	Metodiev and Koleva-Rekalova (2008)	from Dera et al. (2011)
184.17	184.06	184.06	Belemnites	3.08	Metodiev and Koleva-Rekalova (2008)	from Dera et al. (2011)
178.555		178.555	Belemnites	3.57	Nunn et al. (2009)	from Dera et al. (2011)
178.555		178.555	Belemnites	3.31	Nunn et al. (2009)	from Dera et al. (2011)
178.555		178.555	Belemnites	2.37	Nunn et al. (2009)	from Dera et al. (2011)
178.555		178.555	Belemnites	2.32	Nunn et al. (2009)	from Dera et al. (2011)
178.555		178.555	Belemnites	2.73	Nunn et al. (2009)	from Dera et al. (2011)
178.555		178.555	Belemnites	3.01	Nunn et al. (2009)	from Dera et al. (2011)
178.555		178.555	Belemnites	2.17	Nunn et al. (2009)	from Dera et al. (2011)
178.555		178.555	Belemnites	2.1	Nunn et al. (2009)	from Dera et al. (2011)
178.555		178.555	Belemnites	2.28	Nunn et al. (2009)	from Dera et al. (2011)
178.555		178.555	Belemnites	2.21	Nunn et al. (2009)	from Dera et al. (2011)
178.555		178.555	Belemnites	1.99	Nunn et al. (2009)	from Dera et al. (2011)
178.555		178.555	Belemnites	2.12	Nunn et al. (2009)	from Dera et al. (2011)
178.555		178.555	Belemnites	1.5	Nunn et al. (2009)	from Dera et al. (2011)
178.555		178.555	Belemnites	1.78	Nunn et al. (2009)	from Dera et al. (2011)
178.555		178.555	Belemnites	0.4	Nunn et al. (2009)	from Dera et al. (2011)
178.555		178.555	Belemnites	0.26	Nunn et al. (2009)	from Dera et al. (2011)
178.555		178.555	Belemnites	0.11	Nunn et al. (2009)	from Dera et al. (2011)
178.555		178.555	Belemnites	1.18	Nunn et al. (2009)	from Dera et al. (2011)
178.555		178.555	Belemnites	1.07	Nunn et al. (2009)	from Dera et al. (2011)
178.555		178.555	Belemnites	1.56	Nunn et al. (2009)	from Dera et al. (2011)
178.555		178.555	Belemnites	2.25	Nunn et al. (2009)	from Dera et al. (2011)
178.555		178.555	Belemnites	0.15	Nunn et al. (2009)	from Dera et al. (2011)
178.555		178.555	Belemnites	0.71	Nunn et al. (2009)	from Dera et al. (2011)
178.555		178.555	Belemnites	1.73	Nunn et al. (2009)	from Dera et al. (2011)
178.555		178.555	Belemnites	1.35	Nunn et al. (2009)	from Dera et al. (2011)
178.555		178.555	Belemnites	1.81	Nunn et al. (2009)	from Dera et al. (2011)
178.555		178.555	Belemnites	0.88	Nunn et al. (2009)	from Dera et al. (2011)
178.555		178.555	Belemnites	1.7	Nunn et al. (2009)	from Dera et al. (2011)
178.555		178.555	Belemnites	2.1	Nunn et al. (2009)	from Dera et al. (2011)
178.555		178.555	Belemnites	2.09	Nunn et al. (2009)	from Dera et al. (2011)
178.555		178.555	Belemnites	2.95	Nunn et al. (2009)	from Dera et al. (2011)
180.1		180.1	Belemnites	0.49	Nunn et al. (2009)	from Dera et al. (2011)
180.1		180.1	Belemnites	1.48	Nunn et al. (2009)	from Dera et al. (2011)
180.1		180.1	Belemnites	1.02	Nunn et al. (2009)	from Dera et al. (2011)
180.1		180.1	Belemnites	1.19	Nunn et al. (2009)	from Dera et al. (2011)
180.1		180.1	Belemnites	2.05	Nunn et al. (2009)	from Dera et al. (2011)
180.1		180.1	Belemnites	1.53	Nunn et al. (2009)	from Dera et al. (2011)
180.1		180.1	Belemnites	1.91	Nunn et al. (2009)	from Dera et al. (2011)
180.1		180.1	Belemnites	1.53	Nunn et al. (2009)	from Dera et al. (2011)
180.1		180.1	Belemnites	1.96	Nunn et al. (2009)	from Dera et al. (2011)
180.1		180.1	Belemnites	1.9	Nunn et al. (2009)	from Dera et al. (2011)
180.1		180.1	Belemnites	1.56	Nunn et al. (2009)	from Dera et al. (2011)
180.1		180.1	Belemnites	0.31	Nunn et al. (2009)	from Dera et al. (2011)
180.1		180.1	Belemnites	1.75	Nunn et al. (2009)	from Dera et al. (2011)
170.076		170.076	Belemnites	0.6	Podlaha et al. (1998)	from Dera et al. (2011)
171.295		171.295	Belemnites	1	Podlaha et al. (1998)	from Dera et al. (2011)
170.08		170.08	Belemnites	0.6	Podlaha et al. (1998)	from Dera et al. (2011)
171.3		171.3	Belemnites	1	Podlaha et al. (1998)	from Dera et al. (2011)
171.433	170.195	170.195	Belemnites	2.31	Price (2010)	from Martinez and Dera (2015)
171.453	170.201	170.201	Belemnites	3.68	Price (2010)	from Martinez and Dera (2015)
171.527	170.222	170.222	Belemnites	2.84	Price (2010)	from Martinez and Dera (2015)
171.54	170.226	170.226	Belemnites	3.07	Price (2010)	from Martinez and Dera (2015)
171.553	170.229	170.229	Belemnites	1.76	Price (2010)	from Martinez and Dera (2015)
171.557	170.23	170.23	Belemnites	1.49	Price (2010)	from Martinez and Dera (2015)
171.557	170.23	170.23	Belemnites	1	Price (2010)	from Martinez and Dera (2015)
171.57	170.234	170.234	Belemnites	1.68	Price (2010)	from Martinez and Dera (2015)
171.57	170.234	170.234	Belemnites	2.03	Price (2010)	from Martinez and Dera (2015)
171.587	170.239	170.239	Belemnites	3.56	Price (2010)	from Martinez and Dera (2015)
171.593	170.241	170.241	Belemnites	2.78	Price (2010)	from Martinez and Dera (2015)
171.593	170.241	170.241	Belemnites	3.65	Price (2010)	from Martinez and Dera (2015)
171.6	170.243	170.243	Belemnites	3.39	Price (2010)	from Martinez and Dera (2015)
171.6	170.243	170.243	Belemnites	3.45	Price (2010)	from Martinez and Dera (2015)
171.812	170.309	170.309	Belemnites	2.67	Price (2010)	from Martinez and Dera (2015)
172.076	170.498	170.498	Belemnites	2.82	Price (2010)	from Martinez and Dera (2015)
172.129	170.535	170.535	Belemnites	1.94	Price (2010)	from Martinez and Dera (2015)
172.447	170.762	170.762	Belemnites	1.69	Price (2010)	from Martinez and Dera (2015)
172.447	170.762	170.762	Belemnites	1.31	Price (2010)	from Martinez and Dera (2015)
172.447	170.762	170.762	Belemnites	1.29	Price (2010)	from Martinez and Dera (2015)
173.074	171.32	171.32	Belemnites	2.15	Price (2010)	from Martinez and Dera (2015)
173.074	171.32	171.32	Belemnites	2.05	Price (2010)	from Martinez and Dera (2015)
173.074	171.32	171.32	Belemnites	3.29	Price (2010)	from Martinez and Dera (2015)
173.839	171.526	171.526	Belemnites	3.19	Price (2010)	from Martinez and Dera (2015)
174.126	171.717	171.717	Belemnites	1.85	Price (2010)	from Martinez and Dera (2015)
174.509		172.017	Belemnites	2.71	Price (2010)	from Dera et al. (2011)
174.6	172.08	172.08	Belemnites	2.88	Price (2010)	from Martinez and Dera (2015)
174.6		172.087	Belemnites	1.83	Price (2010)	from Dera et al. (2011)
174.754	172.2	172.2	Belemnites	1.14	Price (2010)	from Martinez and Dera (2015)
174.754	172.2	172.2	Belemnites	1.91	Price (2010)	from Martinez and Dera (2015)
174.79	172.3	172.3	Belemnites	3.34	Price (2010)	from Martinez and Dera (2015)
174.871	172.48	172.48	Belemnites	4.52	Price (2010)	from Martinez and Dera (2015)
174.88		172.5	Belemnites	3.71	Price (2010)	from Dera et al. (2011)
174.88	172.5	172.5	Belemnites	4.08	Price (2010)	from Martinez and Dera (2015)
174.885	172.51	172.51	Belemnites	2.41	Price (2010)	from Martinez and Dera (2015)
174.898	172.54	172.54	Belemnites	3.26	Price (2010)	from Martinez and Dera (2015)
174.934	172.62	172.62	Belemnites	2.95	Price (2010)	from Martinez and Dera (2015)
174.934	172.62	172.62	Belemnites	2.38	Price (2010)	from Martinez and Dera (2015)
174.952	172.66	172.66	Belemnites	2.97	Price (2010)	from Martinez and Dera (2015)
174.961	172.68	172.68	Belemnites	2.52	Price (2010)	from Martinez and Dera (2015)
174.961	172.68	172.68	Belemnites	2.8	Price (2010)	from Martinez and Dera (2015)
174.961	172.68	172.68	Belemnites	1.34	Price (2010)	from Martinez and Dera (2015)
174.97	172.7	172.7	Belemnites	3.29	Price (2010)	from Martinez and Dera (2015)
174.979	172.72	172.72	Belemnites	2.96	Price (2010)	from Martinez and Dera (2015)
174.988	172.74	172.74	Belemnites	3.16	Price (2010)	from Martinez and Dera (2015)
174.997	172.76	172.76	Belemnites	2.64	Price (2010)	from Martinez and Dera (2015)
174.997	172.76	172.76	Belemnites	2.05	Price (2010)	from Martinez and Dera (2015)
175.006	172.78	172.78	Belemnites	2.84	Price (2010)	from Martinez and Dera (2015)
175.006	172.78	172.78	Belemnites	2.63	Price (2010)	from Martinez and Dera (2015)
175.024	172.82	172.82	Belemnites	2.05	Price (2010)	from Martinez and Dera (2015)
175.033	172.84	172.84	Belemnites	1.88	Price (2010)	from Martinez and Dera (2015)
175.15	173.1	173.1	Belemnites	1.1	Price (2010)	from Martinez and Dera (2015)
175.186	173.18	173.18	Belemnites	0.6	Price (2010)	from Martinez and Dera (2015)
175.24	173.3	173.3	Belemnites	1.32	Price (2010)	from Martinez and Dera (2015)
175.24	173.3	173.3	Belemnites	0.94	Price (2010)	from Martinez and Dera (2015)
175.348	173.54	173.54	Belemnites	-0.08	Price (2010)	from Martinez and Dera (2015)
175.357	173.56	173.56	Belemnites	2.12	Price (2010)	from Martinez and Dera (2015)
175.357	173.56	173.56	Belemnites	1.09	Price (2010)	from Martinez and Dera (2015)
175.357	173.56	173.56	Belemnites	1.52	Price (2010)	from Martinez and Dera (2015)
175.411	173.68	173.68	Belemnites	-0.07	Price (2010)	from Martinez and Dera (2015)
175.429	173.72	173.72	Belemnites	1.15	Price (2010)	from Martinez and Dera (2015)
175.429	173.72	173.72	Belemnites	1.31	Price (2010)	from Martinez and Dera (2015)
175.2	173.75	173.75	Belemnites	2.24	Price (2010)	from Martinez and Dera (2015)
175.447	173.76	173.76	Belemnites	1.13	Price (2010)	from Martinez and Dera (2015)
175.8	174.18	174.18	Belemnites	1.06	Price (2010)	from Martinez and Dera (2015)
176.1	174.345	174.345	Belemnites	2.46	Price (2010)	from Martinez and Dera (2015)
176.1	174.345	174.345	Belemnites	1.04	Price (2010)	from Martinez and Dera (2015)
176.3	174.345	174.345	Belemnites	2.66	Price (2010)	from Martinez and Dera (2015)
181.5	180.3	180.3	Belemnites	0.52	Price (2010)	from Martinez and Dera (2015)
181.5	180.4	180.4	Belemnites	3.01	Price (2010)	from Martinez and Dera (2015)
181.5	180.4	180.4	Belemnites	3.31	Price (2010)	from Martinez and Dera (2015)
181.5	180.4	180.4	Belemnites	2.54	Price (2010)	from Martinez and Dera (2015)
181.5	180.4	180.4	Belemnites	3.61	Price (2010)	from Martinez and Dera (2015)
181.5	180.4	180.4	Belemnites	3.43	Price (2010)	from Martinez and Dera (2015)
	191.55	191.55	Belemnites	2	Riding et al. (2013)	from Martinez and Dera (2015)
	192.8	192.8	Belemnites	3.42	Riding et al. (2013)	from Martinez and Dera (2015)
	193.4	193.4	Belemnites	1.24	Riding et al. (2013)	from Martinez and Dera (2015)
	194.55	194.55	Belemnites	2.05	Riding et al. (2013)	from Martinez and Dera (2015)
	197.025	197.025	Belemnites	3.24	Riding et al. (2013)	from Martinez and Dera (2015)
182.189		182.189	Belemnites	1.14	Rosales et al. (2001)	from Prokoph et al. (2008)
182.337		182.337	Belemnites	2.61	Rosales et al. (2001)	from Prokoph et al. (2008)
182.374		182.374	Belemnites	2.12	Rosales et al. (2001)	from Prokoph et al. (2008)
182.558		182.558	Belemnites	1.66	Rosales et al. (2001)	from Prokoph et al. (2008)
182.705		182.705	Belemnites	1.62	Rosales et al. (2001)	from Prokoph et al. (2008)
182.853		182.853	Belemnites	1.74	Rosales et al. (2001)	from Prokoph et al. (2008)
182.867		182.867	Belemnites	1.47	Rosales et al. (2001)	from Prokoph et al. (2008)
182.889		182.889	Belemnites	1.55	Rosales et al. (2001)	from Prokoph et al. (2008)
183.463		183.463	Belemnites	0.96	Rosales et al. (2001)	from Prokoph et al. (2008)
183.579		183.579	Belemnites	1.03	Rosales et al. (2001)	from Prokoph et al. (2008)
183.695		183.695	Belemnites	0.67	Rosales et al. (2001)	from Prokoph et al. (2008)
184.042		184.042	Belemnites	0.79	Rosales et al. (2001)	from Prokoph et al. (2008)
184.158		184.158	Belemnites	0.43	Rosales et al. (2001)	from Prokoph et al. (2008)
184.216		184.216	Belemnites	1.2	Rosales et al. (2001)	from Prokoph et al. (2008)
184.274		184.274	Belemnites	1.8	Rosales et al. (2001)	from Prokoph et al. (2008)
184.285		184.285	Belemnites	1.81	Rosales et al. (2001)	from Prokoph et al. (2008)
184.297		184.297	Belemnites	-0.2	Rosales et al. (2001)	from Prokoph et al. (2008)
184.308		184.308	Belemnites	1.75	Rosales et al. (2001)	from Prokoph et al. (2008)
184.332		184.332	Belemnites	1.34	Rosales et al. (2001)	from Prokoph et al. (2008)
184.366		184.366	Belemnites	1.01	Rosales et al. (2001)	from Prokoph et al. (2008)
184.389		184.389	Belemnites	1.6	Rosales et al. (2001)	from Prokoph et al. (2008)
184.447		184.447	Belemnites	0.79	Rosales et al. (2001)	from Prokoph et al. (2008)
184.505		184.505	Belemnites	-0.31	Rosales et al. (2001)	from Prokoph et al. (2008)
184.621		184.621	Belemnites	0.79	Rosales et al. (2001)	from Prokoph et al. (2008)
184.737		184.737	Belemnites	-0.09	Rosales et al. (2001)	from Prokoph et al. (2008)
184.853		184.853	Belemnites	1.18	Rosales et al. (2001)	from Prokoph et al. (2008)
186.474		186.474	Belemnites	1.36	Rosales et al. (2001)	from Prokoph et al. (2008)
186.474		186.474	Belemnites	2.94	Rosales et al. (2001)	from Prokoph et al. (2008)
186.532		186.532	Belemnites	2.38	Rosales et al. (2001)	from Prokoph et al. (2008)
186.589		186.589	Belemnites	1	Rosales et al. (2001)	from Prokoph et al. (2008)
186.705		186.705	Belemnites	0.25	Rosales et al. (2001)	from Prokoph et al. (2008)
186.821		186.821	Belemnites	1.07	Rosales et al. (2001)	from Prokoph et al. (2008)
186.937		186.937	Belemnites	0.62	Rosales et al. (2001)	from Prokoph et al. (2008)
187.053		187.053	Belemnites	1.28	Rosales et al. (2001)	from Prokoph et al. (2008)
187.168		187.168	Belemnites	-0.24	Rosales et al. (2001)	from Prokoph et al. (2008)
187.632		187.632	Belemnites	0.59	Rosales et al. (2001)	from Prokoph et al. (2008)
188.095		188.095	Belemnites	0.7	Rosales et al. (2001)	from Prokoph et al. (2008)
188.326		188.326	Belemnites	0.73	Rosales et al. (2001)	from Prokoph et al. (2008)
188.558		188.558	Belemnites	0.11	Rosales et al. (2001)	from Prokoph et al. (2008)
181.26	180.446	180.446	Belemnites	1.14	Rosales et al. (2004)	from Martinez and Dera (2015)
181.26	180.446	180.446	Belemnites	1.55	Rosales et al. (2004)	from Martinez and Dera (2015)
182.2	181.234	181.234	Belemnites	2.12	Rosales et al. (2004)	from Martinez and Dera (2015)
182.2	181.234	181.234	Belemnites	2.47	Rosales et al. (2004)	from Martinez and Dera (2015)
182.2	181.234	181.234	Belemnites	2.61	Rosales et al. (2004)	from Martinez and Dera (2015)
182.7	181.7	181.7	Belemnites	1.83	Rosales et al. (2004)	from Martinez and Dera (2015)
182.7	181.7	181.7	Belemnites	1.66	Rosales et al. (2004)	from Martinez and Dera (2015)
182.88	181.945	181.945	Belemnites	1.62	Rosales et al. (2004)	from Martinez and Dera (2015)
182.88	181.945	181.945	Belemnites	1.81	Rosales et al. (2004)	from Martinez and Dera (2015)
182.88	181.945	181.945	Belemnites	1.47	Rosales et al. (2004)	from Martinez and Dera (2015)
182.91	182.376	182.376	Belemnites	1.55	Rosales et al. (2004)	from Martinez and Dera (2015)
182.91	182.376	182.376	Belemnites	1.74	Rosales et al. (2004)	from Martinez and Dera (2015)
182.91	182.376	182.376	Belemnites	0.61	Rosales et al. (2004)	from Martinez and Dera (2015)
183.86	183.706	183.706	Belemnites	0.9	Rosales et al. (2004)	from Martinez and Dera (2015)
183.86	183.706	183.706	Belemnites	0.96	Rosales et al. (2004)	from Martinez and Dera (2015)
184.2	184.1	184.1	Belemnites	0.27	Rosales et al. (2004)	from Martinez and Dera (2015)
184.2	184.1	184.1	Belemnites	1.03	Rosales et al. (2004)	from Martinez and Dera (2015)
185.13	185.234	185.234	Belemnites	0.43	Rosales et al. (2004)	from Martinez and Dera (2015)
185.13	185.234	185.234	Belemnites	0.67	Rosales et al. (2004)	from Martinez and Dera (2015)
185.78	186.02	186.02	Belemnites	0.43	Rosales et al. (2004)	from Martinez and Dera (2015)
185.78	186.02	186.02	Belemnites	0.47	Rosales et al. (2004)	from Martinez and Dera (2015)
185.85	186.101	186.101	Belemnites	1.2	Rosales et al. (2004)	from Martinez and Dera (2015)
185.85	186.101	186.101	Belemnites	0.91	Rosales et al. (2004)	from Martinez and Dera (2015)
185.85	186.104	186.104	Belemnites	1.27	Rosales et al. (2004)	from Martinez and Dera (2015)
185.85	186.107	186.107	Belemnites	1.27	Rosales et al. (2004)	from Martinez and Dera (2015)
185.86	186.11	186.11	Belemnites	1.1	Rosales et al. (2004)	from Martinez and Dera (2015)
185.88	186.143	186.143	Belemnites	1.81	Rosales et al. (2004)	from Martinez and Dera (2015)
185.89	186.149	186.149	Belemnites	-0.2	Rosales et al. (2004)	from Martinez and Dera (2015)
185.89	186.149	186.149	Belemnites	1.94	Rosales et al. (2004)	from Martinez and Dera (2015)
185.89	186.149	186.149	Belemnites	1.46	Rosales et al. (2004)	from Martinez and Dera (2015)
185.9	186.169	186.169	Belemnites	1.75	Rosales et al. (2004)	from Martinez and Dera (2015)
185.9	186.169	186.169	Belemnites	1.05	Rosales et al. (2004)	from Martinez and Dera (2015)
186.01	186.296	186.296	Belemnites	2.03	Rosales et al. (2004)	from Martinez and Dera (2015)
186.01	186.299	186.299	Belemnites	1.34	Rosales et al. (2004)	from Martinez and Dera (2015)
186.02	186.315	186.315	Belemnites	-0.66	Rosales et al. (2004)	from Martinez and Dera (2015)
186.02	186.315	186.315	Belemnites	1.12	Rosales et al. (2004)	from Martinez and Dera (2015)
186.03	186.318	186.318	Belemnites	1.01	Rosales et al. (2004)	from Martinez and Dera (2015)
186.05	186.344	186.344	Belemnites	1.54	Rosales et al. (2004)	from Martinez and Dera (2015)
186.07	186.367	186.367	Belemnites	1.6	Rosales et al. (2004)	from Martinez and Dera (2015)
186.2	186.525	186.525	Belemnites	0.73	Rosales et al. (2004)	from Martinez and Dera (2015)
186.2	186.525	186.525	Belemnites	0.79	Rosales et al. (2004)	from Martinez and Dera (2015)
186.37	186.738	186.738	Belemnites	1.1	Rosales et al. (2004)	from Martinez and Dera (2015)
186.38	186.745	186.745	Belemnites	-0.31	Rosales et al. (2004)	from Martinez and Dera (2015)
186.6	187.019	187.019	Belemnites	0.79	Rosales et al. (2004)	from Martinez and Dera (2015)
186.6	187.019	187.019	Belemnites	1.69	Rosales et al. (2004)	from Martinez and Dera (2015)
186.68	187.115	187.115	Belemnites	-0.09	Rosales et al. (2004)	from Martinez and Dera (2015)
186.68	187.115	187.115	Belemnites	1.03	Rosales et al. (2004)	from Martinez and Dera (2015)
186.84	187.301	187.301	Belemnites	1.78	Rosales et al. (2004)	from Martinez and Dera (2015)
186.86	187.328	187.328	Belemnites	1.18	Rosales et al. (2004)	from Martinez and Dera (2015)
187.79	188.597	188.597	Belemnites	2.38	Rosales et al. (2004)	from Martinez and Dera (2015)
187.79	188.597	188.597	Belemnites	2.94	Rosales et al. (2004)	from Martinez and Dera (2015)
187.79	188.597	188.597	Belemnites	2.71	Rosales et al. (2004)	from Martinez and Dera (2015)
187.79	188.603	188.603	Belemnites	0.99	Rosales et al. (2004)	from Martinez and Dera (2015)
187.79	188.603	188.603	Belemnites	1.01	Rosales et al. (2004)	from Martinez and Dera (2015)
187.79	188.603	188.603	Belemnites	1.36	Rosales et al. (2004)	from Martinez and Dera (2015)
187.79	188.603	188.603	Belemnites	1.51	Rosales et al. (2004)	from Martinez and Dera (2015)
188.08	188.907	188.907	Belemnites	1.07	Rosales et al. (2004)	from Martinez and Dera (2015)
188.08	188.907	188.907	Belemnites	-0.38	Rosales et al. (2004)	from Martinez and Dera (2015)
188.14	188.975	188.975	Belemnites	-0.24	Rosales et al. (2004)	from Martinez and Dera (2015)
188.14	188.975	188.975	Belemnites	1.28	Rosales et al. (2004)	from Martinez and Dera (2015)
188.14	188.975	188.975	Belemnites	0.62	Rosales et al. (2004)	from Martinez and Dera (2015)
188.14	188.975	188.975	Belemnites	-0.13	Rosales et al. (2004)	from Martinez and Dera (2015)
188.19	189.028	189.028	Belemnites	1.28	Rosales et al. (2004)	from Martinez and Dera (2015)
188.44	189.215	189.215	Belemnites	0.7	Rosales et al. (2004)	from Martinez and Dera (2015)
188.44	189.215	189.215	Belemnites	-0.2	Rosales et al. (2004)	from Martinez and Dera (2015)
	182.907	182.907	Belemnites	1.44	Teichert and Luppold (2013)	from Martinez and Dera (2015)
	182.988	182.988	Belemnites	1.54	Teichert and Luppold (2013)	from Martinez and Dera (2015)
	183.006	183.006	Belemnites	1.82	Teichert and Luppold (2013)	from Martinez and Dera (2015)
	183.011	183.011	Belemnites	1.57	Teichert and Luppold (2013)	from Martinez and Dera (2015)
	183.065	183.065	Belemnites	1.77	Teichert and Luppold (2013)	from Martinez and Dera (2015)
	183.078	183.078	Belemnites	2.5	Teichert and Luppold (2013)	from Martinez and Dera (2015)
	183.55	183.55	Belemnites	0.2	Teichert and Luppold (2013)	from Martinez and Dera (2015)
	184.1	184.1	Belemnites	2.08	Teichert and Luppold (2013)	from Martinez and Dera (2015)
	184.314	184.314	Belemnites	1.65	Teichert and Luppold (2013)	from Martinez and Dera (2015)
	184.742	184.742	Belemnites	2.91	Teichert and Luppold (2013)	from Martinez and Dera (2015)
	184.892	184.892	Belemnites	1.27	Teichert and Luppold (2013)	from Martinez and Dera (2015)
	184.999	184.999	Belemnites	1.82	Teichert and Luppold (2013)	from Martinez and Dera (2015)
181.12	180.033	180.033	Belemnites	1.07	van de Schootbrugge et al. (2005)	from Martinez and Dera (2015)
182.3	181.317	181.317	Belemnites	2.18	van de Schootbrugge et al. (2005)	from Martinez and Dera (2015)
182.87	182.247	182.247	Belemnites	1.7	van de Schootbrugge et al. (2005)	from Martinez and Dera (2015)
182.92	182.43	182.43	Belemnites	1.87	van de Schootbrugge et al. (2005)	from Martinez and Dera (2015)
182.95	182.526	182.526	Belemnites	2.11	van de Schootbrugge et al. (2005)	from Martinez and Dera (2015)
182.98	182.631	182.631	Belemnites	0.92	van de Schootbrugge et al. (2005)	from Martinez and Dera (2015)
182.99	182.657	182.657	Belemnites	1.58	van de Schootbrugge et al. (2005)	from Martinez and Dera (2015)
182.99	182.673	182.673	Belemnites	0.78	van de Schootbrugge et al. (2005)	from Martinez and Dera (2015)
183	182.7	182.7	Belemnites	1.86	van de Schootbrugge et al. (2005)	from Martinez and Dera (2015)
183.1	182.821	182.821	Belemnites	1.46	van de Schootbrugge et al. (2005)	from Martinez and Dera (2015)
183.32	183.073	183.073	Belemnites	-0.6	van de Schootbrugge et al. (2005)	from Martinez and Dera (2015)
183.35	183.113	183.113	Belemnites	1.35	van de Schootbrugge et al. (2005)	from Martinez and Dera (2015)
183.43	183.201	183.201	Belemnites	0.48	van de Schootbrugge et al. (2005)	from Martinez and Dera (2015)
183.49	183.273	183.273	Belemnites	0.57	van de Schootbrugge et al. (2005)	from Martinez and Dera (2015)
183.6	183.399	183.399	Belemnites	0.95	van de Schootbrugge et al. (2005)	from Martinez and Dera (2015)
183.6	183.399	183.399	Belemnites	0.64	van de Schootbrugge et al. (2005)	from Martinez and Dera (2015)
183.63	183.432	183.432	Belemnites	1.76	van de Schootbrugge et al. (2005)	from Martinez and Dera (2015)
183.63	183.432	183.432	Belemnites	1.5	van de Schootbrugge et al. (2005)	from Martinez and Dera (2015)
183.66	183.467	183.467	Belemnites	1.22	van de Schootbrugge et al. (2005)	from Martinez and Dera (2015)
183.72	183.542	183.542	Belemnites	0.92	van de Schootbrugge et al. (2005)	from Martinez and Dera (2015)
183.95	183.807	183.807	Belemnites	0.62	van de Schootbrugge et al. (2005)	from Martinez and Dera (2015)
183.98	183.849	183.849	Belemnites	1.32	van de Schootbrugge et al. (2005)	from Martinez and Dera (2015)
184.13	184.018	184.018	Belemnites	0.79	van de Schootbrugge et al. (2005)	from Martinez and Dera (2015)
184.17	184.06	184.06	Belemnites	0.74	van de Schootbrugge et al. (2005)	from Martinez and Dera (2015)
184.18	184.08	184.08	Belemnites	0.38	van de Schootbrugge et al. (2005)	from Martinez and Dera (2015)
184.2	184.1	184.1	Belemnites	0.15	van de Schootbrugge et al. (2005)	from Martinez and Dera (2015)
184.2		184.1	Belemnites	1.29	van de Schootbrugge et al. (2005)	from Martinez and Dera (2015)
184.23	184.143	184.143	Belemnites	0.82	van de Schootbrugge et al. (2005)	from Martinez and Dera (2015)
184.3	184.217	184.217	Belemnites	0.61	van de Schootbrugge et al. (2005)	from Martinez and Dera (2015)
184.3	184.217	184.217	Belemnites	0.68	van de Schootbrugge et al. (2005)	from Martinez and Dera (2015)
184.34	184.273	184.273	Belemnites	1.02	van de Schootbrugge et al. (2005)	from Martinez and Dera (2015)
184.44	184.387	184.387	Belemnites	0.66	van de Schootbrugge et al. (2005)	from Martinez and Dera (2015)
184.44	184.397	184.397	Belemnites	1.75	van de Schootbrugge et al. (2005)	from Martinez and Dera (2015)
184.44	184.397	184.397	Belemnites	1.09	van de Schootbrugge et al. (2005)	from Martinez and Dera (2015)
184.46	184.418	184.418	Belemnites	1.73	van de Schootbrugge et al. (2005)	from Martinez and Dera (2015)
184.46	184.418	184.418	Belemnites	1.02	van de Schootbrugge et al. (2005)	from Martinez and Dera (2015)
184.47		184.429	Belemnites	1.43	van de Schootbrugge et al. (2005)	from Martinez and Dera (2015)
184.56	184.534	184.534	Belemnites	1.78	van de Schootbrugge et al. (2005)	from Martinez and Dera (2015)
184.67	184.672	184.672	Belemnites	1.22	van de Schootbrugge et al. (2005)	from Martinez and Dera (2015)
184.67	184.672	184.672	Belemnites	1.23	van de Schootbrugge et al. (2005)	from Martinez and Dera (2015)
184.85	184.884	184.884	Belemnites	1.37	van de Schootbrugge et al. (2005)	from Martinez and Dera (2015)
[truncated: 2,213 more rows]

## Sheet: d34S
Age (Ma)	δ34S (‰)	Material	References	Comment			Age (Ma)	δ34S (‰) spline fitting (smoothing parameter = 1.25) (This study) (Green line)	Age (Ma)	δ34S (‰) GEOCARBSULFvolc (Berner, 2009) (Black line+■)	δ34S (‰) GEOCARBSULFvolc (Royer et al., 2014) (Red line)
170.3	21.0564	CAS	Gill et al. (2011)	Age was caliblated to GTS2012 based on the age of geologic boundaries (Pliensbachian/Toarcian = 182.7 Ma, Toarcian/Aalenian = 174.1) and ammonite zones (ibex/davoei = ca. 188.6 Ma, davoei/margaritatus = ca. 187.55 Ma, tenuicostatum/falciferum = ca. 181.7 Ma, falciferum/bifrons = ca. 180.5 Ma, thouarsense/levesquei = ca. 175 Ma)			250	20.2493	250	20	19.2
171.077	21.8293	CAS	Gill et al. (2011)	Age was caliblated to GTS2012 based on the age of geologic boundaries (Pliensbachian/Toarcian = 182.7 Ma, Toarcian/Aalenian = 174.1) and ammonite zones (ibex/davoei = ca. 188.6 Ma, davoei/margaritatus = ca. 187.55 Ma, tenuicostatum/falciferum = ca. 181.7 Ma, falciferum/bifrons = ca. 180.5 Ma, thouarsense/levesquei = ca. 175 Ma)			249	20.6022	240	22	20.4
171.271	21.4256	CAS	Gill et al. (2011)	Age was caliblated to GTS2012 based on the age of geologic boundaries (Pliensbachian/Toarcian = 182.7 Ma, Toarcian/Aalenian = 174.1) and ammonite zones (ibex/davoei = ca. 188.6 Ma, davoei/margaritatus = ca. 187.55 Ma, tenuicostatum/falciferum = ca. 181.7 Ma, falciferum/bifrons = ca. 180.5 Ma, thouarsense/levesquei = ca. 175 Ma)			248	20.9429	230	18	20.5
171.369	21.6679	CAS	Gill et al. (2011)	Age was caliblated to GTS2012 based on the age of geologic boundaries (Pliensbachian/Toarcian = 182.7 Ma, Toarcian/Aalenian = 174.1) and ammonite zones (ibex/davoei = ca. 188.6 Ma, davoei/margaritatus = ca. 187.55 Ma, tenuicostatum/falciferum = ca. 181.7 Ma, falciferum/bifrons = ca. 180.5 Ma, thouarsense/levesquei = ca. 175 Ma)			247	21.2677	220	17.5	19.3
171.66	21.5418	CAS	Gill et al. (2011)	Age was caliblated to GTS2012 based on the age of geologic boundaries (Pliensbachian/Toarcian = 182.7 Ma, Toarcian/Aalenian = 174.1) and ammonite zones (ibex/davoei = ca. 188.6 Ma, davoei/margaritatus = ca. 187.55 Ma, tenuicostatum/falciferum = ca. 181.7 Ma, falciferum/bifrons = ca. 180.5 Ma, thouarsense/levesquei = ca. 175 Ma)			246	21.5724	210	16	18.1
171.757	21.6196	CAS	Gill et al. (2011)	Age was caliblated to GTS2012 based on the age of geologic boundaries (Pliensbachian/Toarcian = 182.7 Ma, Toarcian/Aalenian = 174.1) and ammonite zones (ibex/davoei = ca. 188.6 Ma, davoei/margaritatus = ca. 187.55 Ma, tenuicostatum/falciferum = ca. 181.7 Ma, falciferum/bifrons = ca. 180.5 Ma, thouarsense/levesquei = ca. 175 Ma)			245	21.8527	200	16	17.9
172	20.6859	CAS	Gill et al. (2011)	Age was caliblated to GTS2012 based on the age of geologic boundaries (Pliensbachian/Toarcian = 182.7 Ma, Toarcian/Aalenian = 174.1) and ammonite zones (ibex/davoei = ca. 188.6 Ma, davoei/margaritatus = ca. 187.55 Ma, tenuicostatum/falciferum = ca. 181.7 Ma, falciferum/bifrons = ca. 180.5 Ma, thouarsense/levesquei = ca. 175 Ma)			244	22.1052	190	18.5	17.8
172.222	22.012	CAS	Gill et al. (2011)	Age was caliblated to GTS2012 based on the age of geologic boundaries (Pliensbachian/Toarcian = 182.7 Ma, Toarcian/Aalenian = 174.1) and ammonite zones (ibex/davoei = ca. 188.6 Ma, davoei/margaritatus = ca. 187.55 Ma, tenuicostatum/falciferum = ca. 181.7 Ma, falciferum/bifrons = ca. 180.5 Ma, thouarsense/levesquei = ca. 175 Ma)			243	22.3269	180	18	17.7
173.184	22.4448	CAS	Gill et al. (2011)	Age was caliblated to GTS2012 based on the age of geologic boundaries (Pliensbachian/Toarcian = 182.7 Ma, Toarcian/Aalenian = 174.1) and ammonite zones (ibex/davoei = ca. 188.6 Ma, davoei/margaritatus = ca. 187.55 Ma, tenuicostatum/falciferum = ca. 181.7 Ma, falciferum/bifrons = ca. 180.5 Ma, thouarsense/levesquei = ca. 175 Ma)			242	22.5149
174.1	21.2515	CAS	Gill et al. (2011)	Age was caliblated to GTS2012 based on the age of geologic boundaries (Pliensbachian/Toarcian = 182.7 Ma, Toarcian/Aalenian = 174.1) and ammonite zones (ibex/davoei = ca. 188.6 Ma, davoei/margaritatus = ca. 187.55 Ma, tenuicostatum/falciferum = ca. 181.7 Ma, falciferum/bifrons = ca. 180.5 Ma, thouarsense/levesquei = ca. 175 Ma)			241	22.6661
174.145	22.1941	CAS	Gill et al. (2011)	Age was caliblated to GTS2012 based on the age of geologic boundaries (Pliensbachian/Toarcian = 182.7 Ma, Toarcian/Aalenian = 174.1) and ammonite zones (ibex/davoei = ca. 188.6 Ma, davoei/margaritatus = ca. 187.55 Ma, tenuicostatum/falciferum = ca. 181.7 Ma, falciferum/bifrons = ca. 180.5 Ma, thouarsense/levesquei = ca. 175 Ma)			240	22.7771
174.809	21.9088	CAS	Gill et al. (2011)	Age was caliblated to GTS2012 based on the age of geologic boundaries (Pliensbachian/Toarcian = 182.7 Ma, Toarcian/Aalenian = 174.1) and ammonite zones (ibex/davoei = ca. 188.6 Ma, davoei/margaritatus = ca. 187.55 Ma, tenuicostatum/falciferum = ca. 181.7 Ma, falciferum/bifrons = ca. 180.5 Ma, thouarsense/levesquei = ca. 175 Ma)			239	22.8439
174.818	21.5996	CAS	Gill et al. (2011)	Age was caliblated to GTS2012 based on the age of geologic boundaries (Pliensbachian/Toarcian = 182.7 Ma, Toarcian/Aalenian = 174.1) and ammonite zones (ibex/davoei = ca. 188.6 Ma, davoei/margaritatus = ca. 187.55 Ma, tenuicostatum/falciferum = ca. 181.7 Ma, falciferum/bifrons = ca. 180.5 Ma, thouarsense/levesquei = ca. 175 Ma)			238	22.8641
175	21.5	CAS	Gill et al. (2011)	Age was caliblated to GTS2012 based on the age of geologic boundaries (Pliensbachian/Toarcian = 182.7 Ma, Toarcian/Aalenian = 174.1) and ammonite zones (ibex/davoei = ca. 188.6 Ma, davoei/margaritatus = ca. 187.55 Ma, tenuicostatum/falciferum = ca. 181.7 Ma, falciferum/bifrons = ca. 180.5 Ma, thouarsense/levesquei = ca. 175 Ma)			237	22.8393
175.298	22.3877	CAS	Gill et al. (2011)	Age was caliblated to GTS2012 based on the age of geologic boundaries (Pliensbachian/Toarcian = 182.7 Ma, Toarcian/Aalenian = 174.1) and ammonite zones (ibex/davoei = ca. 188.6 Ma, davoei/margaritatus = ca. 187.55 Ma, tenuicostatum/falciferum = ca. 181.7 Ma, falciferum/bifrons = ca. 180.5 Ma, thouarsense/levesquei = ca. 175 Ma)			236	22.7732
175.583	22.6509	CAS	Gill et al. (2011)	Age was caliblated to GTS2012 based on the age of geologic boundaries (Pliensbachian/Toarcian = 182.7 Ma, Toarcian/Aalenian = 174.1) and ammonite zones (ibex/davoei = ca. 188.6 Ma, davoei/margaritatus = ca. 187.55 Ma, tenuicostatum/falciferum = ca. 181.7 Ma, falciferum/bifrons = ca. 180.5 Ma, thouarsense/levesquei = ca. 175 Ma)			235	22.6719
176.067	22.1435	CAS	Gill et al. (2011)	Age was caliblated to GTS2012 based on the age of geologic boundaries (Pliensbachian/Toarcian = 182.7 Ma, Toarcian/Aalenian = 174.1) and ammonite zones (ibex/davoei = ca. 188.6 Ma, davoei/margaritatus = ca. 187.55 Ma, tenuicostatum/falciferum = ca. 181.7 Ma, falciferum/bifrons = ca. 180.5 Ma, thouarsense/levesquei = ca. 175 Ma)			234	22.5429
176.892	19	CAS	Gill et al. (2011)	Age was caliblated to GTS2012 based on the age of geologic boundaries (Pliensbachian/Toarcian = 182.7 Ma, Toarcian/Aalenian = 174.1) and ammonite zones (ibex/davoei = ca. 188.6 Ma, davoei/margaritatus = ca. 187.55 Ma, tenuicostatum/falciferum = ca. 181.7 Ma, falciferum/bifrons = ca. 180.5 Ma, thouarsense/levesquei = ca. 175 Ma)			233	22.3928
177.221	21.6124	CAS	Gill et al. (2011)	Age was caliblated to GTS2012 based on the age of geologic boundaries (Pliensbachian/Toarcian = 182.7 Ma, Toarcian/Aalenian = 174.1) and ammonite zones (ibex/davoei = ca. 188.6 Ma, davoei/margaritatus = ca. 187.55 Ma, tenuicostatum/falciferum = ca. 181.7 Ma, falciferum/bifrons = ca. 180.5 Ma, thouarsense/levesquei = ca. 175 Ma)			232	22.2267
177.894	21.7559	CAS	Gill et al. (2011)	Age was caliblated to GTS2012 based on the age of geologic boundaries (Pliensbachian/Toarcian = 182.7 Ma, Toarcian/Aalenian = 174.1) and ammonite zones (ibex/davoei = ca. 188.6 Ma, davoei/margaritatus = ca. 187.55 Ma, tenuicostatum/falciferum = ca. 181.7 Ma, falciferum/bifrons = ca. 180.5 Ma, thouarsense/levesquei = ca. 175 Ma)			231	22.0486
178.17	20.6968	CAS	Gill et al. (2011)	Age was caliblated to GTS2012 based on the age of geologic boundaries (Pliensbachian/Toarcian = 182.7 Ma, Toarcian/Aalenian = 174.1) and ammonite zones (ibex/davoei = ca. 188.6 Ma, davoei/margaritatus = ca. 187.55 Ma, tenuicostatum/falciferum = ca. 181.7 Ma, falciferum/bifrons = ca. 180.5 Ma, thouarsense/levesquei = ca. 175 Ma)			230	21.8626
178.17	21.0222	CAS	Gill et al. (2011)	Age was caliblated to GTS2012 based on the age of geologic boundaries (Pliensbachian/Toarcian = 182.7 Ma, Toarcian/Aalenian = 174.1) and ammonite zones (ibex/davoei = ca. 188.6 Ma, davoei/margaritatus = ca. 187.55 Ma, tenuicostatum/falciferum = ca. 181.7 Ma, falciferum/bifrons = ca. 180.5 Ma, thouarsense/levesquei = ca. 175 Ma)			229	21.6725
178.182	22.1572	CAS	Gill et al. (2011)	Age was caliblated to GTS2012 based on the age of geologic boundaries (Pliensbachian/Toarcian = 182.7 Ma, Toarcian/Aalenian = 174.1) and ammonite zones (ibex/davoei = ca. 188.6 Ma, davoei/margaritatus = ca. 187.55 Ma, tenuicostatum/falciferum = ca. 181.7 Ma, falciferum/bifrons = ca. 180.5 Ma, thouarsense/levesquei = ca. 175 Ma)			228	21.4812
1	22.7	CAS	Gill et al. (2011)	Age was caliblated to GTS2012 based on the age of geologic boundaries (Pliensbachian/Toarcian = 182.7 Ma, Toarcian/Aalenian = 174.1) and ammonite zones (ibex/davoei = ca. 188.6 Ma, davoei/margaritatus = ca. 187.55 Ma, tenuicostatum/falciferum = ca. 181.7 Ma, falciferum/bifrons = ca. 180.5 Ma, thouarsense/levesquei = ca. 175 Ma)			227	21.2907
178.471	21.7504	CAS	Gill et al. (2011)	Age was caliblated to GTS2012 based on the age of geologic boundaries (Pliensbachian/Toarcian = 182.7 Ma, Toarcian/Aalenian = 174.1) and ammonite zones (ibex/davoei = ca. 188.6 Ma, davoei/margaritatus = ca. 187.55 Ma, tenuicostatum/falciferum = ca. 181.7 Ma, falciferum/bifrons = ca. 180.5 Ma, thouarsense/levesquei = ca. 175 Ma)			226	21.1027
178.593	12.32	CAS	Gill et al. (2011)	Age was caliblated to GTS2012 based on the age of geologic boundaries (Pliensbachian/Toarcian = 182.7 Ma, Toarcian/Aalenian = 174.1) and ammonite zones (ibex/davoei = ca. 188.6 Ma, davoei/margaritatus = ca. 187.55 Ma, tenuicostatum/falciferum = ca. 181.7 Ma, falciferum/bifrons = ca. 180.5 Ma, thouarsense/levesquei = ca. 175 Ma)			225	20.918
179.013	20.68	CAS	Gill et al. (2011)	Age was caliblated to GTS2012 based on the age of geologic boundaries (Pliensbachian/Toarcian = 182.7 Ma, Toarcian/Aalenian = 174.1) and ammonite zones (ibex/davoei = ca. 188.6 Ma, davoei/margaritatus = ca. 187.55 Ma, tenuicostatum/falciferum = ca. 181.7 Ma, falciferum/bifrons = ca. 180.5 Ma, thouarsense/levesquei = ca. 175 Ma)			224	20.7372
179.432	22.9543	CAS	Gill et al. (2011)	Age was caliblated to GTS2012 based on the age of geologic boundaries (Pliensbachian/Toarcian = 182.7 Ma, Toarcian/Aalenian = 174.1) and ammonite zones (ibex/davoei = ca. 188.6 Ma, davoei/margaritatus = ca. 187.55 Ma, tenuicostatum/falciferum = ca. 181.7 Ma, falciferum/bifrons = ca. 180.5 Ma, thouarsense/levesquei = ca. 175 Ma)			223	20.5604
179.528	19.3871	CAS	Gill et al. (2011)	Age was caliblated to GTS2012 based on the age of geologic boundaries (Pliensbachian/Toarcian = 182.7 Ma, Toarcian/Aalenian = 174.1) and ammonite zones (ibex/davoei = ca. 188.6 Ma, davoei/margaritatus = ca. 187.55 Ma, tenuicostatum/falciferum = ca. 181.7 Ma, falciferum/bifrons = ca. 180.5 Ma, thouarsense/levesquei = ca. 175 Ma)			222	20.3879
179.528	19.849	CAS	Gill et al. (2011)	Age was caliblated to GTS2012 based on the age of geologic boundaries (Pliensbachian/Toarcian = 182.7 Ma, Toarcian/Aalenian = 174.1) and ammonite zones (ibex/davoei = ca. 188.6 Ma, davoei/margaritatus = ca. 187.55 Ma, tenuicostatum/falciferum = ca. 181.7 Ma, falciferum/bifrons = ca. 180.5 Ma, thouarsense/levesquei = ca. 175 Ma)			221	20.2197
179.595	18.95	CAS	Gill et al. (2011)	Age was caliblated to GTS2012 based on the age of geologic boundaries (Pliensbachian/Toarcian = 182.7 Ma, Toarcian/Aalenian = 174.1) and ammonite zones (ibex/davoei = ca. 188.6 Ma, davoei/margaritatus = ca. 187.55 Ma, tenuicostatum/falciferum = ca. 181.7 Ma, falciferum/bifrons = ca. 180.5 Ma, thouarsense/levesquei = ca. 175 Ma)			220	20.0562
179.912	19.7447	CAS	Gill et al. (2011)	Age was caliblated to GTS2012 based on the age of geologic boundaries (Pliensbachian/Toarcian = 182.7 Ma, Toarcian/Aalenian = 174.1) and ammonite zones (ibex/davoei = ca. 188.6 Ma, davoei/margaritatus = ca. 187.55 Ma, tenuicostatum/falciferum = ca. 181.7 Ma, falciferum/bifrons = ca. 180.5 Ma, thouarsense/levesquei = ca. 175 Ma)			219	19.8974
180.105	18.9782	CAS	Gill et al. (2011)	Age was caliblated to GTS2012 based on the age of geologic boundaries (Pliensbachian/Toarcian = 182.7 Ma, Toarcian/Aalenian = 174.1) and ammonite zones (ibex/davoei = ca. 188.6 Ma, davoei/margaritatus = ca. 187.55 Ma, tenuicostatum/falciferum = ca. 181.7 Ma, falciferum/bifrons = ca. 180.5 Ma, thouarsense/levesquei = ca. 175 Ma)			218	19.7431
180.442	22.7929	CAS	Gill et al. (2011)	Age was caliblated to GTS2012 based on the age of geologic boundaries (Pliensbachian/Toarcian = 182.7 Ma, Toarcian/Aalenian = 174.1) and ammonite zones (ibex/davoei = ca. 188.6 Ma, davoei/margaritatus = ca. 187.55 Ma, tenuicostatum/falciferum = ca. 181.7 Ma, falciferum/bifrons = ca. 180.5 Ma, thouarsense/levesquei = ca. 175 Ma)			217	19.593
180.469	21.0057	CAS	Gill et al. (2011)	Age was caliblated to GTS2012 based on the age of geologic boundaries (Pliensbachian/Toarcian = 182.7 Ma, Toarcian/Aalenian = 174.1) and ammonite zones (ibex/davoei = ca. 188.6 Ma, davoei/margaritatus = ca. 187.55 Ma, tenuicostatum/falciferum = ca. 181.7 Ma, falciferum/bifrons = ca. 180.5 Ma, thouarsense/levesquei = ca. 175 Ma)			216	19.4469
180.5	21.9	CAS	Gill et al. (2011)	Age was caliblated to GTS2012 based on the age of geologic boundaries (Pliensbachian/Toarcian = 182.7 Ma, Toarcian/Aalenian = 174.1) and ammonite zones (ibex/davoei = ca. 188.6 Ma, davoei/margaritatus = ca. 187.55 Ma, tenuicostatum/falciferum = ca. 181.7 Ma, falciferum/bifrons = ca. 180.5 Ma, thouarsense/levesquei = ca. 175 Ma)			215	19.3042
180.504	19.3104	CAS	Gill et al. (2011)	Age was caliblated to GTS2012 based on the age of geologic boundaries (Pliensbachian/Toarcian = 182.7 Ma, Toarcian/Aalenian = 174.1) and ammonite zones (ibex/davoei = ca. 188.6 Ma, davoei/margaritatus = ca. 187.55 Ma, tenuicostatum/falciferum = ca. 181.7 Ma, falciferum/bifrons = ca. 180.5 Ma, thouarsense/levesquei = ca. 175 Ma)			214	19.1643
180.658	20.1537	CAS	Gill et al. (2011)	Age was caliblated to GTS2012 based on the age of geologic boundaries (Pliensbachian/Toarcian = 182.7 Ma, Toarcian/Aalenian = 174.1) and ammonite zones (ibex/davoei = ca. 188.6 Ma, davoei/margaritatus = ca. 187.55 Ma, tenuicostatum/falciferum = ca. 181.7 Ma, falciferum/bifrons = ca. 180.5 Ma, thouarsense/levesquei = ca. 175 Ma)			213	19.0263
180.678	20.7	CAS	Gill et al. (2011)	Age was caliblated to GTS2012 based on the age of geologic boundaries (Pliensbachian/Toarcian = 182.7 Ma, Toarcian/Aalenian = 174.1) and ammonite zones (ibex/davoei = ca. 188.6 Ma, davoei/margaritatus = ca. 187.55 Ma, tenuicostatum/falciferum = ca. 181.7 Ma, falciferum/bifrons = ca. 180.5 Ma, thouarsense/levesquei = ca. 175 Ma)			212	18.8893
180.689	20.0541	CAS	Gill et al. (2011)	Age was caliblated to GTS2012 based on the age of geologic boundaries (Pliensbachian/Toarcian = 182.7 Ma, Toarcian/Aalenian = 174.1) and ammonite zones (ibex/davoei = ca. 188.6 Ma, davoei/margaritatus = ca. 187.55 Ma, tenuicostatum/falciferum = ca. 181.7 Ma, falciferum/bifrons = ca. 180.5 Ma, thouarsense/levesquei = ca. 175 Ma)			211	18.7524
180.689	20.0541	CAS	Gill et al. (2011)	Age was caliblated to GTS2012 based on the age of geologic boundaries (Pliensbachian/Toarcian = 182.7 Ma, Toarcian/Aalenian = 174.1) and ammonite zones (ibex/davoei = ca. 188.6 Ma, davoei/margaritatus = ca. 187.55 Ma, tenuicostatum/falciferum = ca. 181.7 Ma, falciferum/bifrons = ca. 180.5 Ma, thouarsense/levesquei = ca. 175 Ma)			210	18.6144
180.707	20.3862	CAS	Gill et al. (2011)	Age was caliblated to GTS2012 based on the age of geologic boundaries (Pliensbachian/Toarcian = 182.7 Ma, Toarcian/Aalenian = 174.1) and ammonite zones (ibex/davoei = ca. 188.6 Ma, davoei/margaritatus = ca. 187.55 Ma, tenuicostatum/falciferum = ca. 181.7 Ma, falciferum/bifrons = ca. 180.5 Ma, thouarsense/levesquei = ca. 175 Ma)			209	18.4743
180.778	18.5569	CAS	Gill et al. (2011)	Age was caliblated to GTS2012 based on the age of geologic boundaries (Pliensbachian/Toarcian = 182.7 Ma, Toarcian/Aalenian = 174.1) and ammonite zones (ibex/davoei = ca. 188.6 Ma, davoei/margaritatus = ca. 187.55 Ma, tenuicostatum/falciferum = ca. 181.7 Ma, falciferum/bifrons = ca. 180.5 Ma, thouarsense/levesquei = ca. 175 Ma)			208	18.332
180.986	20.5404	CAS	Gill et al. (2011)	Age was caliblated to GTS2012 based on the age of geologic boundaries (Pliensbachian/Toarcian = 182.7 Ma, Toarcian/Aalenian = 174.1) and ammonite zones (ibex/davoei = ca. 188.6 Ma, davoei/margaritatus = ca. 187.55 Ma, tenuicostatum/falciferum = ca. 181.7 Ma, falciferum/bifrons = ca. 180.5 Ma, thouarsense/levesquei = ca. 175 Ma)			207	18.1889
181.023	23.8	CAS	Gill et al. (2011)	Age was caliblated to GTS2012 based on the age of geologic boundaries (Pliensbachian/Toarcian = 182.7 Ma, Toarcian/Aalenian = 174.1) and ammonite zones (ibex/davoei = ca. 188.6 Ma, davoei/margaritatus = ca. 187.55 Ma, tenuicostatum/falciferum = ca. 181.7 Ma, falciferum/bifrons = ca. 180.5 Ma, thouarsense/levesquei = ca. 175 Ma)			206	18.0464
181.146	19.9017	CAS	Gill et al. (2011)	Age was caliblated to GTS2012 based on the age of geologic boundaries (Pliensbachian/Toarcian = 182.7 Ma, Toarcian/Aalenian = 174.1) and ammonite zones (ibex/davoei = ca. 188.6 Ma, davoei/margaritatus = ca. 187.55 Ma, tenuicostatum/falciferum = ca. 181.7 Ma, falciferum/bifrons = ca. 180.5 Ma, thouarsense/levesquei = ca. 175 Ma)			205	17.9063
181.274	14.34	CAS	Gill et al. (2011)	Age was caliblated to GTS2012 based on the age of geologic boundaries (Pliensbachian/Toarcian = 182.7 Ma, Toarcian/Aalenian = 174.1) and ammonite zones (ibex/davoei = ca. 188.6 Ma, davoei/margaritatus = ca. 187.55 Ma, tenuicostatum/falciferum = ca. 181.7 Ma, falciferum/bifrons = ca. 180.5 Ma, thouarsense/levesquei = ca. 175 Ma)			204	17.7701
181.351	21.4	CAS	Gill et al. (2011)	Age was caliblated to GTS2012 based on the age of geologic boundaries (Pliensbachian/Toarcian = 182.7 Ma, Toarcian/Aalenian = 174.1) and ammonite zones (ibex/davoei = ca. 188.6 Ma, davoei/margaritatus = ca. 187.55 Ma, tenuicostatum/falciferum = ca. 181.7 Ma, falciferum/bifrons = ca. 180.5 Ma, thouarsense/levesquei = ca. 175 Ma)			203	17.6393
181.447	20.9	CAS	Gill et al. (2011)	Age was caliblated to GTS2012 based on the age of geologic boundaries (Pliensbachian/Toarcian = 182.7 Ma, Toarcian/Aalenian = 174.1) and ammonite zones (ibex/davoei = ca. 188.6 Ma, davoei/margaritatus = ca. 187.55 Ma, tenuicostatum/falciferum = ca. 181.7 Ma, falciferum/bifrons = ca. 180.5 Ma, thouarsense/levesquei = ca. 175 Ma)			202	17.5152
181.451	19.7	CAS	Gill et al. (2011)	Age was caliblated to GTS2012 based on the age of geologic boundaries (Pliensbachian/Toarcian = 182.7 Ma, Toarcian/Aalenian = 174.1) and ammonite zones (ibex/davoei = ca. 188.6 Ma, davoei/margaritatus = ca. 187.55 Ma, tenuicostatum/falciferum = ca. 181.7 Ma, falciferum/bifrons = ca. 180.5 Ma, thouarsense/levesquei = ca. 175 Ma)			201	17.3989
181.501	21.1	CAS	Gill et al. (2011)	Age was caliblated to GTS2012 based on the age of geologic boundaries (Pliensbachian/Toarcian = 182.7 Ma, Toarcian/Aalenian = 174.1) and ammonite zones (ibex/davoei = ca. 188.6 Ma, davoei/margaritatus = ca. 187.55 Ma, tenuicostatum/falciferum = ca. 181.7 Ma, falciferum/bifrons = ca. 180.5 Ma, thouarsense/levesquei = ca. 175 Ma)			200	17.2916
181.52	20.3	CAS	Gill et al. (2011)	Age was caliblated to GTS2012 based on the age of geologic boundaries (Pliensbachian/Toarcian = 182.7 Ma, Toarcian/Aalenian = 174.1) and ammonite zones (ibex/davoei = ca. 188.6 Ma, davoei/margaritatus = ca. 187.55 Ma, tenuicostatum/falciferum = ca. 181.7 Ma, falciferum/bifrons = ca. 180.5 Ma, thouarsense/levesquei = ca. 175 Ma)			199	17.1946
181.52	18.1	CAS	Gill et al. (2011)	Age was caliblated to GTS2012 based on the age of geologic boundaries (Pliensbachian/Toarcian = 182.7 Ma, Toarcian/Aalenian = 174.1) and ammonite zones (ibex/davoei = ca. 188.6 Ma, davoei/margaritatus = ca. 187.55 Ma, tenuicostatum/falciferum = ca. 181.7 Ma, falciferum/bifrons = ca. 180.5 Ma, thouarsense/levesquei = ca. 175 Ma)			198	17.1094
181.567	18.6	CAS	Gill et al. (2011)	Age was caliblated to GTS2012 based on the age of geologic boundaries (Pliensbachian/Toarcian = 182.7 Ma, Toarcian/Aalenian = 174.1) and ammonite zones (ibex/davoei = ca. 188.6 Ma, davoei/margaritatus = ca. 187.55 Ma, tenuicostatum/falciferum = ca. 181.7 Ma, falciferum/bifrons = ca. 180.5 Ma, thouarsense/levesquei = ca. 175 Ma)			197	17.0377
181.643	17.5974	CAS	Gill et al. (2011)	Age was caliblated to GTS2012 based on the age of geologic boundaries (Pliensbachian/Toarcian = 182.7 Ma, Toarcian/Aalenian = 174.1) and ammonite zones (ibex/davoei = ca. 188.6 Ma, davoei/margaritatus = ca. 187.55 Ma, tenuicostatum/falciferum = ca. 181.7 Ma, falciferum/bifrons = ca. 180.5 Ma, thouarsense/levesquei = ca. 175 Ma)			196	16.9811
181.7	17.35	CAS	Gill et al. (2011)	Age was caliblated to GTS2012 based on the age of geologic boundaries (Pliensbachian/Toarcian = 182.7 Ma, Toarcian/Aalenian = 174.1) and ammonite zones (ibex/davoei = ca. 188.6 Ma, davoei/margaritatus = ca. 187.55 Ma, tenuicostatum/falciferum = ca. 181.7 Ma, falciferum/bifrons = ca. 180.5 Ma, thouarsense/levesquei = ca. 175 Ma)			195	16.9413
181.802	15.9895	CAS	Gill et al. (2011)	Age was caliblated to GTS2012 based on the age of geologic boundaries (Pliensbachian/Toarcian = 182.7 Ma, Toarcian/Aalenian = 174.1) and ammonite zones (ibex/davoei = ca. 188.6 Ma, davoei/margaritatus = ca. 187.55 Ma, tenuicostatum/falciferum = ca. 181.7 Ma, falciferum/bifrons = ca. 180.5 Ma, thouarsense/levesquei = ca. 175 Ma)			194	16.9199
182.002	16.0553	CAS	Gill et al. (2011)	Age was caliblated to GTS2012 based on the age of geologic boundaries (Pliensbachian/Toarcian = 182.7 Ma, Toarcian/Aalenian = 174.1) and ammonite zones (ibex/davoei = ca. 188.6 Ma, davoei/margaritatus = ca. 187.55 Ma, tenuicostatum/falciferum = ca. 181.7 Ma, falciferum/bifrons = ca. 180.5 Ma, thouarsense/levesquei = ca. 175 Ma)			193	16.9186
182.013	16.8	CAS	Gill et al. (2011)	Age was caliblated to GTS2012 based on the age of geologic boundaries (Pliensbachian/Toarcian = 182.7 Ma, Toarcian/Aalenian = 174.1) and ammonite zones (ibex/davoei = ca. 188.6 Ma, davoei/margaritatus = ca. 187.55 Ma, tenuicostatum/falciferum = ca. 181.7 Ma, falciferum/bifrons = ca. 180.5 Ma, thouarsense/levesquei = ca. 175 Ma)			192	16.939
182.013	19.5	CAS	Gill et al. (2011)	Age was caliblated to GTS2012 based on the age of geologic boundaries (Pliensbachian/Toarcian = 182.7 Ma, Toarcian/Aalenian = 174.1) and ammonite zones (ibex/davoei = ca. 188.6 Ma, davoei/margaritatus = ca. 187.55 Ma, tenuicostatum/falciferum = ca. 181.7 Ma, falciferum/bifrons = ca. 180.5 Ma, thouarsense/levesquei = ca. 175 Ma)			191	16.9827
182.013	18	CAS	Gill et al. (2011)	Age was caliblated to GTS2012 based on the age of geologic boundaries (Pliensbachian/Toarcian = 182.7 Ma, Toarcian/Aalenian = 174.1) and ammonite zones (ibex/davoei = ca. 188.6 Ma, davoei/margaritatus = ca. 187.55 Ma, tenuicostatum/falciferum = ca. 181.7 Ma, falciferum/bifrons = ca. 180.5 Ma, thouarsense/levesquei = ca. 175 Ma)			190	17.0514
182.026	15.0646	CAS	Gill et al. (2011)	Age was caliblated to GTS2012 based on the age of geologic boundaries (Pliensbachian/Toarcian = 182.7 Ma, Toarcian/Aalenian = 174.1) and ammonite zones (ibex/davoei = ca. 188.6 Ma, davoei/margaritatus = ca. 187.55 Ma, tenuicostatum/falciferum = ca. 181.7 Ma, falciferum/bifrons = ca. 180.5 Ma, thouarsense/levesquei = ca. 175 Ma)			189	17.1465
182.059	16.5082	CAS	Gill et al. (2011)	Age was caliblated to GTS2012 based on the age of geologic boundaries (Pliensbachian/Toarcian = 182.7 Ma, Toarcian/Aalenian = 174.1) and ammonite zones (ibex/davoei = ca. 188.6 Ma, davoei/margaritatus = ca. 187.55 Ma, tenuicostatum/falciferum = ca. 181.7 Ma, falciferum/bifrons = ca. 180.5 Ma, thouarsense/levesquei = ca. 175 Ma)			188	17.2687
182.059	16.9084	CAS	Gill et al. (2011)	Age was caliblated to GTS2012 based on the age of geologic boundaries (Pliensbachian/Toarcian = 182.7 Ma, Toarcian/Aalenian = 174.1) and ammonite zones (ibex/davoei = ca. 188.6 Ma, davoei/margaritatus = ca. 187.55 Ma, tenuicostatum/falciferum = ca. 181.7 Ma, falciferum/bifrons = ca. 180.5 Ma, thouarsense/levesquei = ca. 175 Ma)			187	17.4186
182.07	14.2913	CAS	Gill et al. (2011)	Age was caliblated to GTS2012 based on the age of geologic boundaries (Pliensbachian/Toarcian = 182.7 Ma, Toarcian/Aalenian = 174.1) and ammonite zones (ibex/davoei = ca. 188.6 Ma, davoei/margaritatus = ca. 187.55 Ma, tenuicostatum/falciferum = ca. 181.7 Ma, falciferum/bifrons = ca. 180.5 Ma, thouarsense/levesquei = ca. 175 Ma)			186	17.5959
182.111	15.6666	CAS	Gill et al. (2011)	Age was caliblated to GTS2012 based on the age of geologic boundaries (Pliensbachian/Toarcian = 182.7 Ma, Toarcian/Aalenian = 174.1) and ammonite zones (ibex/davoei = ca. 188.6 Ma, davoei/margaritatus = ca. 187.55 Ma, tenuicostatum/falciferum = ca. 181.7 Ma, falciferum/bifrons = ca. 180.5 Ma, thouarsense/levesquei = ca. 175 Ma)			185	17.7999
182.126	19.85	CAS	Gill et al. (2011)	Age was caliblated to GTS2012 based on the age of geologic boundaries (Pliensbachian/Toarcian = 182.7 Ma, Toarcian/Aalenian = 174.1) and ammonite zones (ibex/davoei = ca. 188.6 Ma, davoei/margaritatus = ca. 187.55 Ma, tenuicostatum/falciferum = ca. 181.7 Ma, falciferum/bifrons = ca. 180.5 Ma, thouarsense/levesquei = ca. 175 Ma)			184	18.0293
182.316	17.2309	CAS	Gill et al. (2011)	Age was caliblated to GTS2012 based on the age of geologic boundaries (Pliensbachian/Toarcian = 182.7 Ma, Toarcian/Aalenian = 174.1) and ammonite zones (ibex/davoei = ca. 188.6 Ma, davoei/margaritatus = ca. 187.55 Ma, tenuicostatum/falciferum = ca. 181.7 Ma, falciferum/bifrons = ca. 180.5 Ma, thouarsense/levesquei = ca. 175 Ma)			183	18.2826
182.375	14.85	CAS	Gill et al. (2011)	Age was caliblated to GTS2012 based on the age of geologic boundaries (Pliensbachian/Toarcian = 182.7 Ma, Toarcian/Aalenian = 174.1) and ammonite zones (ibex/davoei = ca. 188.6 Ma, davoei/margaritatus = ca. 187.55 Ma, tenuicostatum/falciferum = ca. 181.7 Ma, falciferum/bifrons = ca. 180.5 Ma, thouarsense/levesquei = ca. 175 Ma)			182	18.5578
182.435	15.35	CAS	Gill et al. (2011)	Age was caliblated to GTS2012 based on the age of geologic boundaries (Pliensbachian/Toarcian = 182.7 Ma, Toarcian/Aalenian = 174.1) and ammonite zones (ibex/davoei = ca. 188.6 Ma, davoei/margaritatus = ca. 187.55 Ma, tenuicostatum/falciferum = ca. 181.7 Ma, falciferum/bifrons = ca. 180.5 Ma, thouarsense/levesquei = ca. 175 Ma)			181	18.8499
182.511	15.9	CAS	Gill et al. (2011)	Age was caliblated to GTS2012 based on the age of geologic boundaries (Pliensbachian/Toarcian = 182.7 Ma, Toarcian/Aalenian = 174.1) and ammonite zones (ibex/davoei = ca. 188.6 Ma, davoei/margaritatus = ca. 187.55 Ma, tenuicostatum/falciferum = ca. 181.7 Ma, falciferum/bifrons = ca. 180.5 Ma, thouarsense/levesquei = ca. 175 Ma)			180	19.1508
182.639	15.1	CAS	Gill et al. (2011)	Age was caliblated to GTS2012 based on the age of geologic boundaries (Pliensbachian/Toarcian = 182.7 Ma, Toarcian/Aalenian = 174.1) and ammonite zones (ibex/davoei = ca. 188.6 Ma, davoei/margaritatus = ca. 187.55 Ma, tenuicostatum/falciferum = ca. 181.7 Ma, falciferum/bifrons = ca. 180.5 Ma, thouarsense/levesquei = ca. 175 Ma)
182.693	16.6	CAS	Gill et al. (2011)	Age was caliblated to GTS2012 based on the age of geologic boundaries (Pliensbachian/Toarcian = 182.7 Ma, Toarcian/Aalenian = 174.1) and ammonite zones (ibex/davoei = ca. 188.6 Ma, davoei/margaritatus = ca. 187.55 Ma, tenuicostatum/falciferum = ca. 181.7 Ma, falciferum/bifrons = ca. 180.5 Ma, thouarsense/levesquei = ca. 175 Ma)
182.8	21.3	CAS	Gill et al. (2011)	Age was caliblated to GTS2012 based on the age of geologic boundaries (Pliensbachian/Toarcian = 182.7 Ma, Toarcian/Aalenian = 174.1) and ammonite zones (ibex/davoei = ca. 188.6 Ma, davoei/margaritatus = ca. 187.55 Ma, tenuicostatum/falciferum = ca. 181.7 Ma, falciferum/bifrons = ca. 180.5 Ma, thouarsense/levesquei = ca. 175 Ma)
182.842	18.1694	CAS	Gill et al. (2011)	Age was caliblated to GTS2012 based on the age of geologic boundaries (Pliensbachian/Toarcian = 182.7 Ma, Toarcian/Aalenian = 174.1) and ammonite zones (ibex/davoei = ca. 188.6 Ma, davoei/margaritatus = ca. 187.55 Ma, tenuicostatum/falciferum = ca. 181.7 Ma, falciferum/bifrons = ca. 180.5 Ma, thouarsense/levesquei = ca. 175 Ma)
182.899	18.262	CAS	Gill et al. (2011)	Age was caliblated to GTS2012 based on the age of geologic boundaries (Pliensbachian/Toarcian = 182.7 Ma, Toarcian/Aalenian = 174.1) and ammonite zones (ibex/davoei = ca. 188.6 Ma, davoei/margaritatus = ca. 187.55 Ma, tenuicostatum/falciferum = ca. 181.7 Ma, falciferum/bifrons = ca. 180.5 Ma, thouarsense/levesquei = ca. 175 Ma)
183.184	17.4108	CAS	Gill et al. (2011)	Age was caliblated to GTS2012 based on the age of geologic boundaries (Pliensbachian/Toarcian = 182.7 Ma, Toarcian/Aalenian = 174.1) and ammonite zones (ibex/davoei = ca. 188.6 Ma, davoei/margaritatus = ca. 187.55 Ma, tenuicostatum/falciferum = ca. 181.7 Ma, falciferum/bifrons = ca. 180.5 Ma, thouarsense/levesquei = ca. 175 Ma)
183.302	15.7	CAS	Gill et al. (2011)	Age was caliblated to GTS2012 based on the age of geologic boundaries (Pliensbachian/Toarcian = 182.7 Ma, Toarcian/Aalenian = 174.1) and ammonite zones (ibex/davoei = ca. 188.6 Ma, davoei/margaritatus = ca. 187.55 Ma, tenuicostatum/falciferum = ca. 181.7 Ma, falciferum/bifrons = ca. 180.5 Ma, thouarsense/levesquei = ca. 175 Ma)
183.402	16.9	CAS	Gill et al. (2011)	Age was caliblated to GTS2012 based on the age of geologic boundaries (Pliensbachian/Toarcian = 182.7 Ma, Toarcian/Aalenian = 174.1) and ammonite zones (ibex/davoei = ca. 188.6 Ma, davoei/margaritatus = ca. 187.55 Ma, tenuicostatum/falciferum = ca. 181.7 Ma, falciferum/bifrons = ca. 180.5 Ma, thouarsense/levesquei = ca. 175 Ma)
183.583	18.6816	CAS	Gill et al. (2011)	Age was caliblated to GTS2012 based on the age of geologic boundaries (Pliensbachian/Toarcian = 182.7 Ma, Toarcian/Aalenian = 174.1) and ammonite zones (ibex/davoei = ca. 188.6 Ma, davoei/margaritatus = ca. 187.55 Ma, tenuicostatum/falciferum = ca. 181.7 Ma, falciferum/bifrons = ca. 180.5 Ma, thouarsense/levesquei = ca. 175 Ma)
183.654	17	CAS	Gill et al. (2011)	Age was caliblated to GTS2012 based on the age of geologic boundaries (Pliensbachian/Toarcian = 182.7 Ma, Toarcian/Aalenian = 174.1) and ammonite zones (ibex/davoei = ca. 188.6 Ma, davoei/margaritatus = ca. 187.55 Ma, tenuicostatum/falciferum = ca. 181.7 Ma, falciferum/bifrons = ca. 180.5 Ma, thouarsense/levesquei = ca. 175 Ma)
183.757	16.9	CAS	Gill et al. (2011)	Age was caliblated to GTS2012 based on the age of geologic boundaries (Pliensbachian/Toarcian = 182.7 Ma, Toarcian/Aalenian = 174.1) and ammonite zones (ibex/davoei = ca. 188.6 Ma, davoei/margaritatus = ca. 187.55 Ma, tenuicostatum/falciferum = ca. 181.7 Ma, falciferum/bifrons = ca. 180.5 Ma, thouarsense/levesquei = ca. 175 Ma)
183.839	18.4272	CAS	Gill et al. (2011)	Age was caliblated to GTS2012 based on the age of geologic boundaries (Pliensbachian/Toarcian = 182.7 Ma, Toarcian/Aalenian = 174.1) and ammonite zones (ibex/davoei = ca. 188.6 Ma, davoei/margaritatus = ca. 187.55 Ma, tenuicostatum/falciferum = ca. 181.7 Ma, falciferum/bifrons = ca. 180.5 Ma, thouarsense/levesquei = ca. 175 Ma)
183.913	17.6	CAS	Gill et al. (2011)	Age was caliblated to GTS2012 based on the age of geologic boundaries (Pliensbachian/Toarcian = 182.7 Ma, Toarcian/Aalenian = 174.1) and ammonite zones (ibex/davoei = ca. 188.6 Ma, davoei/margaritatus = ca. 187.55 Ma, tenuicostatum/falciferum = ca. 181.7 Ma, falciferum/bifrons = ca. 180.5 Ma, thouarsense/levesquei = ca. 175 Ma)
183.981	18.3	CAS	Gill et al. (2011)	Age was caliblated to GTS2012 based on the age of geologic boundaries (Pliensbachian/Toarcian = 182.7 Ma, Toarcian/Aalenian = 174.1) and ammonite zones (ibex/davoei = ca. 188.6 Ma, davoei/margaritatus = ca. 187.55 Ma, tenuicostatum/falciferum = ca. 181.7 Ma, falciferum/bifrons = ca. 180.5 Ma, thouarsense/levesquei = ca. 175 Ma)
184.152	19.1591	CAS	Gill et al. (2011)	Age was caliblated to GTS2012 based on the age of geologic boundaries (Pliensbachian/Toarcian = 182.7 Ma, Toarcian/Aalenian = 174.1) and ammonite zones (ibex/davoei = ca. 188.6 Ma, davoei/margaritatus = ca. 187.55 Ma, tenuicostatum/falciferum = ca. 181.7 Ma, falciferum/bifrons = ca. 180.5 Ma, thouarsense/levesquei = ca. 175 Ma)
184.437	17.2188	CAS	Gill et al. (2011)	Age was caliblated to GTS2012 based on the age of geologic boundaries (Pliensbachian/Toarcian = 182.7 Ma, Toarcian/Aalenian = 174.1) and ammonite zones (ibex/davoei = ca. 188.6 Ma, davoei/margaritatus = ca. 187.55 Ma, tenuicostatum/falciferum = ca. 181.7 Ma, falciferum/bifrons = ca. 180.5 Ma, thouarsense/levesquei = ca. 175 Ma)
184.722	17.9537	CAS	Gill et al. (2011)	Age was caliblated to GTS2012 based on the age of geologic boundaries (Pliensbachian/Toarcian = 182.7 Ma, Toarcian/Aalenian = 174.1) and ammonite zones (ibex/davoei = ca. 188.6 Ma, davoei/margaritatus = ca. 187.55 Ma, tenuicostatum/falciferum = ca. 181.7 Ma, falciferum/bifrons = ca. 180.5 Ma, thouarsense/levesquei = ca. 175 Ma)
184.871	16.9	CAS	Gill et al. (2011)	Age was caliblated to GTS2012 based on the age of geologic boundaries (Pliensbachian/Toarcian = 182.7 Ma, Toarcian/Aalenian = 174.1) and ammonite zones (ibex/davoei = ca. 188.6 Ma, davoei/margaritatus = ca. 187.55 Ma, tenuicostatum/falciferum = ca. 181.7 Ma, falciferum/bifrons = ca. 180.5 Ma, thouarsense/levesquei = ca. 175 Ma)
184.893	17.8259	CAS	Gill et al. (2011)	Age was caliblated to GTS2012 based on the age of geologic boundaries (Pliensbachian/Toarcian = 182.7 Ma, Toarcian/Aalenian = 174.1) and ammonite zones (ibex/davoei = ca. 188.6 Ma, davoei/margaritatus = ca. 187.55 Ma, tenuicostatum/falciferum = ca. 181.7 Ma, falciferum/bifrons = ca. 180.5 Ma, thouarsense/levesquei = ca. 175 Ma)
185.007	17.3001	CAS	Gill et al. (2011)	Age was caliblated to GTS2012 based on the age of geologic boundaries (Pliensbachian/Toarcian = 182.7 Ma, Toarcian/Aalenian = 174.1) and ammonite zones (ibex/davoei = ca. 188.6 Ma, davoei/margaritatus = ca. 187.55 Ma, tenuicostatum/falciferum = ca. 181.7 Ma, falciferum/bifrons = ca. 180.5 Ma, thouarsense/levesquei = ca. 175 Ma)
185.121	17.809	CAS	Gill et al. (2011)	Age was caliblated to GTS2012 based on the age of geologic boundaries (Pliensbachian/Toarcian = 182.7 Ma, Toarcian/Aalenian = 174.1) and ammonite zones (ibex/davoei = ca. 188.6 Ma, davoei/margaritatus = ca. 187.55 Ma, tenuicostatum/falciferum = ca. 181.7 Ma, falciferum/bifrons = ca. 180.5 Ma, thouarsense/levesquei = ca. 175 Ma)
185.175	17.7	CAS	Gill et al. (2011)	Age was caliblated to GTS2012 based on the age of geologic boundaries (Pliensbachian/Toarcian = 182.7 Ma, Toarcian/Aalenian = 174.1) and ammonite zones (ibex/davoei = ca. 188.6 Ma, davoei/margaritatus = ca. 187.55 Ma, tenuicostatum/falciferum = ca. 181.7 Ma, falciferum/bifrons = ca. 180.5 Ma, thouarsense/levesquei = ca. 175 Ma)
185.405	18.2424	CAS	Gill et al. (2011)	Age was caliblated to GTS2012 based on the age of geologic boundaries (Pliensbachian/Toarcian = 182.7 Ma, Toarcian/Aalenian = 174.1) and ammonite zones (ibex/davoei = ca. 188.6 Ma, davoei/margaritatus = ca. 187.55 Ma, tenuicostatum/falciferum = ca. 181.7 Ma, falciferum/bifrons = ca. 180.5 Ma, thouarsense/levesquei = ca. 175 Ma)
185.861	16.6587	CAS	Gill et al. (2011)	Age was caliblated to GTS2012 based on the age of geologic boundaries (Pliensbachian/Toarcian = 182.7 Ma, Toarcian/Aalenian = 174.1) and ammonite zones (ibex/davoei = ca. 188.6 Ma, davoei/margaritatus = ca. 187.55 Ma, tenuicostatum/falciferum = ca. 181.7 Ma, falciferum/bifrons = ca. 180.5 Ma, thouarsense/levesquei = ca. 175 Ma)
186.146	18.2421	CAS	Gill et al. (2011)	Age was caliblated to GTS2012 based on the age of geologic boundaries (Pliensbachian/Toarcian = 182.7 Ma, Toarcian/Aalenian = 174.1) and ammonite zones (ibex/davoei = ca. 188.6 Ma, davoei/margaritatus = ca. 187.55 Ma, tenuicostatum/falciferum = ca. 181.7 Ma, falciferum/bifrons = ca. 180.5 Ma, thouarsense/levesquei = ca. 175 Ma)
186.43	17.4901	CAS	Gill et al. (2011)	Age was caliblated to GTS2012 based on the age of geologic boundaries (Pliensbachian/Toarcian = 182.7 Ma, Toarcian/Aalenian = 174.1) and ammonite zones (ibex/davoei = ca. 188.6 Ma, davoei/margaritatus = ca. 187.55 Ma, tenuicostatum/falciferum = ca. 181.7 Ma, falciferum/bifrons = ca. 180.5 Ma, thouarsense/levesquei = ca. 175 Ma)
186.658	17.4192	CAS	Gill et al. (2011)	Age was caliblated to GTS2012 based on the age of geologic boundaries (Pliensbachian/Toarcian = 182.7 Ma, Toarcian/Aalenian = 174.1) and ammonite zones (ibex/davoei = ca. 188.6 Ma, davoei/margaritatus = ca. 187.55 Ma, tenuicostatum/falciferum = ca. 181.7 Ma, falciferum/bifrons = ca. 180.5 Ma, thouarsense/levesquei = ca. 175 Ma)
186.829	16.8392	CAS	Gill et al. (2011)	Age was caliblated to GTS2012 based on the age of geologic boundaries (Pliensbachian/Toarcian = 182.7 Ma, Toarcian/Aalenian = 174.1) and ammonite zones (ibex/davoei = ca. 188.6 Ma, davoei/margaritatus = ca. 187.55 Ma, tenuicostatum/falciferum = ca. 181.7 Ma, falciferum/bifrons = ca. 180.5 Ma, thouarsense/levesquei = ca. 175 Ma)
187	17.592	CAS	Gill et al. (2011)	Age was caliblated to GTS2012 based on the age of geologic boundaries (Pliensbachian/Toarcian = 182.7 Ma, Toarcian/Aalenian = 174.1) and ammonite zones (ibex/davoei = ca. 188.6 Ma, davoei/margaritatus = ca. 187.55 Ma, tenuicostatum/falciferum = ca. 181.7 Ma, falciferum/bifrons = ca. 180.5 Ma, thouarsense/levesquei = ca. 175 Ma)
187.55	17.6	CAS	Gill et al. (2011)	Age was caliblated to GTS2012 based on the age of geologic boundaries (Pliensbachian/Toarcian = 182.7 Ma, Toarcian/Aalenian = 174.1) and ammonite zones (ibex/davoei = ca. 188.6 Ma, davoei/margaritatus = ca. 187.55 Ma, tenuicostatum/falciferum = ca. 181.7 Ma, falciferum/bifrons = ca. 180.5 Ma, thouarsense/levesquei = ca. 175 Ma)
187.639	14.8	CAS	Gill et al. (2011)	Age was caliblated to GTS2012 based on the age of geologic boundaries (Pliensbachian/Toarcian = 182.7 Ma, Toarcian/Aalenian = 174.1) and ammonite zones (ibex/davoei = ca. 188.6 Ma, davoei/margaritatus = ca. 187.55 Ma, tenuicostatum/falciferum = ca. 181.7 Ma, falciferum/bifrons = ca. 180.5 Ma, thouarsense/levesquei = ca. 175 Ma)
187.959	15.8	CAS	Gill et al. (2011)	Age was caliblated to GTS2012 based on the age of geologic boundaries (Pliensbachian/Toarcian = 182.7 Ma, Toarcian/Aalenian = 174.1) and ammonite zones (ibex/davoei = ca. 188.6 Ma, davoei/margaritatus = ca. 187.55 Ma, tenuicostatum/falciferum = ca. 181.7 Ma, falciferum/bifrons = ca. 180.5 Ma, thouarsense/levesquei = ca. 175 Ma)
188.35	14.1	CAS	Gill et al. (2011)	Age was caliblated to GTS2012 based on the age of geologic boundaries (Pliensbachian/Toarcian = 182.7 Ma, Toarcian/Aalenian = 174.1) and ammonite zones (ibex/davoei = ca. 188.6 Ma, davoei/margaritatus = ca. 187.55 Ma, tenuicostatum/falciferum = ca. 181.7 Ma, falciferum/bifrons = ca. 180.5 Ma, thouarsense/levesquei = ca. 175 Ma)
188.6	17.7	CAS	Gill et al. (2011)	Age was caliblated to GTS2012 based on the age of geologic boundaries (Pliensbachian/Toarcian = 182.7 Ma, Toarcian/Aalenian = 174.1) and ammonite zones (ibex/davoei = ca. 188.6 Ma, davoei/margaritatus = ca. 187.55 Ma, tenuicostatum/falciferum = ca. 181.7 Ma, falciferum/bifrons = ca. 180.5 Ma, thouarsense/levesquei = ca. 175 Ma)
171.082	18	CAS	Prokoph et al. (2008)	GTS2004
175.463	17.9	CAS	Prokoph et al. (2008)	GTS2004
179.85	23.4	CAS	Prokoph et al. (2008)	GTS2004
180.9	21.6	CAS	Prokoph et al. (2008)	GTS2004
182.3	17.2	CAS	Prokoph et al. (2008)	GTS2004
183.66	17.3	CAS	Prokoph et al. (2008)	GTS2004
186.3	14.3	CAS	Prokoph et al. (2008)	GTS2004
190.29	15.7	CAS	Prokoph et al. (2008)	GTS2004
190.98	14.2	CAS	Prokoph et al. (2008)	GTS2004
199.947	24.3	CAS	Prokoph et al. (2008)	GTS2004
201.173	11.1	CAS	Prokoph et al. (2008)	GTS2004
204.547	18.2	CAS	Prokoph et al. (2008)	GTS2004
205.716	17.8	CAS	Prokoph et al. (2008)	GTS2004
207.118	18.8	CAS	Prokoph et al. (2008)	GTS2004
208.408	17.2	CAS	Prokoph et al. (2008)	GTS2004
212.185	18.9	CAS	Prokoph et al. (2008)	GTS2004
213.604	19	CAS	Prokoph et al. (2008)	GTS2004
216.5	18.6	CAS	Prokoph et al. (2008)	GTS2004
217.264	18.5	CAS	Prokoph et al. (2008)	GTS2004
217.829	19.7	CAS	Prokoph et al. (2008)	GTS2004
227.722	17.9	CAS	Prokoph et al. (2008)	GTS2004
230.46	17.3	CAS	Prokoph et al. (2008)	GTS2004
233.52	19.2	CAS	Prokoph et al. (2008)	GTS2004
236.02	26	CAS	Prokoph et al. (2008)	GTS2004
237.3	21.2	CAS	Prokoph et al. (2008)	GTS2004
239.5	20	CAS	Prokoph et al. (2008)	GTS2004
240.2	29.7	CAS	Prokoph et al. (2008)	GTS2004
241.1	18.3	CAS	Prokoph et al. (2008)	GTS2004
245.253	26.3	CAS	Prokoph et al. (2008)	GTS2004
245.708	26.4	CAS	Prokoph et al. (2008)	GTS2004
250.204	13.1	CAS	Prokoph et al. (2008)	GTS2004
250.611	15.8	CAS	Prokoph et al. (2008)	GTS2004
250.866	16.7	CAS	Prokoph et al. (2008)	GTS2004
250.955	24.5	CAS	Prokoph et al. (2008)	GTS2004
208.6	15.7	CAS	Wu et al. (2014)	GTS2004
209.2	34.3	CAS	Wu et al. (2014)	GTS2004
211.9	18.3	CAS	Wu et al. (2014)	GTS2004
214.7	17.9	CAS	Wu et al. (2014)	GTS2004
220.3	18.2	CAS	Wu et al. (2014)	GTS2004
225	19.6	CAS	Wu et al. (2014)	GTS2004
226	18.8	CAS	Wu et al. (2014)	GTS2004
226.9	19.5	CAS	Wu et al. (2014)	GTS2004
228.4	19.9	CAS	Wu et al. (2014)	GTS2004
229.8	16.5	CAS	Wu et al. (2014)	GTS2004
231	24	CAS	Wu et al. (2014)	GTS2004
233.7	17.5	CAS	Wu et al. (2014)	GTS2004
234.1	16.9	CAS	Wu et al. (2014)	GTS2004
235.2	17.3	CAS	Wu et al. (2014)	GTS2004
236.2	29.6	CAS	Wu et al. (2014)	GTS2004
236.9	36.3	CAS	Wu et al. (2014)	GTS2004
237.1	23	CAS	Wu et al. (2014)	GTS2004
237.8	17.8	CAS	Wu et al. (2014)	GTS2004
238	19.5	CAS	Wu et al. (2014)	GTS2004
238.2	32.7	CAS	Wu et al. (2014)	GTS2004
238.4	30.2	CAS	Wu et al. (2014)	GTS2004
238.7	31.4	CAS	Wu et al. (2014)	GTS2004
238.8	29.6	CAS	Wu et al. (2014)	GTS2004
239	27	CAS	Wu et al. (2014)	GTS2004
239.3	22.2	CAS	Wu et al. (2014)	GTS2004
239.5	28	CAS	Wu et al. (2014)	GTS2004
239.6	25.2	CAS	Wu et al. (2014)	GTS2004
240.1	21.7	CAS	Wu et al. (2014)	GTS2004
241.4	20	CAS	Wu et al. (2014)	GTS2004
245	16.3	CAS	Wu et al. (2014)	GTS2004
245.7	26.5	CAS	Wu et al. (2014)	GTS2004
246.9	16.7	CAS	Wu et al. (2014)	GTS2004
248.4	21.5	CAS	Wu et al. (2014)	GTS2004
251.3	14.9	CAS	Wu et al. (2014)	GTS2004
255	15.9	CAS	Wu et al. (2014)	GTS2004
256.1	23.4	CAS	Wu et al. (2014)	GTS2004
256.7	11.9	CAS	Wu et al. (2014)	GTS2004
258	16.9	CAS	Wu et al. (2014)	GTS2004
259	15.9	CAS	Wu et al. (2014)	GTS2004

## Sheet: 87Sr86Sr
Age (Ma)	87Sr/86Sr (0.70xx) (based on McArthur et al., 2012)	Age (Ma)	87Sr/86Sr (0.70xx) GEOCARBSULF (Berner, 2009; Royer et al., 2014)
250	76.0291	250	73
249	78.0219	240	75
248	78.8298	230	78
247	79.8801	220	78
246	80.2303	210	78
245	80.1227	200	75
244	78.9378	190	76
243	78.3992	180	75
242	77.8607
241	77.4299
240	76.7835
239	76.7298
238	76.5952
237	76.1374
236	75.9489
235	75.8681
234	75.9489
233	76.1645
232	76.3531
231	76.4609
230	76.6763
229	76.7841
228	76.9457
227	76.9727
226	76.9997
225	77.0267
224	77.1075
223	77.2153
222	77.4038
221	77.5385
220	77.8079
219	78.1311
218	78.3735
217	78.6698
216	79.0199
215	79.1816
214	79.2624
213	79.2355
212	79.1548
211	78.8855
210	78.5894
209	78.3201
208	78.1047
207	77.8624
206	77.6739
205	77.4855
204	77.2701
203	77.0816
202	76.947
201	76.8394
200	76.6778
199	76.5163
198	76.3009
197	76.1124
196	75.7355
195	75.4931
194	75.197
193	74.9816
192	74.7123
191	74.3354
190	73.9315
189	73.366
188	72.9621
187	72.3697
186	72.1004
185	71.4272
184	70.9964
183	70.8079
182	70.808
181	70.9965
180	71.4005
